# Supplementary material for: Detoxification, Hydrogen Sulphide Metabolism and Wound Healing Are the Main Functions That Differentiate Caecum Protein Expression from Ileum of Week-Old Chicken
Source: Animals (Basel). 2021 Nov 4;11(11):3155. doi: 10.3390/ani11113155 (PMC8614574; doi:10.3390/ani11113155)
Supplement: Supplementary file 1 [file animals-11-03155-s001.zip]

Archive with 2 entries (2 files):
- Supplementary file 2.xlsx
- Supplementary file1.xlsx
