# Supplementary material for: Detoxification, Hydrogen Sulphide Metabolism and Wound Healing Are the Main Functions That Differentiate Caecum Protein Expression from Ileum of Week-Old Chicken
Source: Animals (Basel). 2021 Nov 4;11(11):3155. doi: 10.3390/ani11113155 (PMC8614574; doi:10.3390/ani11113155)
Supplement: Supplementary file 1 [file animals-11-03155-s001.zip › Supplementary file 2.xlsx]

## Sheet: List1
Protein annotation	Protein description	Gene	Mann-Whitney p-value	Mann-Whitney effect size (r)	Ile-1	Ile-2	Ile-3	Ile-4	Ile-5	Ile-6	Ile-7	Ile-8	Ile-9	Ile-10	Ile-11	Ile-12	Ile-13	Ile-14	Ile-15	Ile-16	Ile-17	Ile-18	Caec-1	Caec-2	Caec-3	Caec-4	Caec-5	Caec-6	Caec-7	Caec-8	Caec-9	Caec-10	Caec-11	Caec-12	Caec-13	Caec-14	Caec-15	Caec-16	Caec-17	Caec-18	Caec-19	Caec-20	Caec-21	Caec-22	Caec-23	Caec-24	Caec-25	Caec-26	Caec-27
ENSGALP00000000073	tubulin beta-5 chain ; Tubulin is the major constituent of microtubules. It binds two moles of GTP. one at an exchangeable site on the beta chain and one at a non-exchangeable site on the alpha chain (By similarity)	TUBB6	2.33745839786168E-13	0.719535984663026	0.371444102192426	0.266009852216749	0.270087778528022	0.307665260196906	0.33955857385399	0.307638217456271	0.368654882314018	0.288307528029899	0.32602252519265	0.26890482398957	0.273136246786632	0.255863539445629	0.310709777648315	0.351276939143644	0.359712230215827	0.27818687612502	0.275188637372392	0.34880923743084	0.116630076838639	0.135821721414558	0.234886883421931	0.157798708023078	0.160186398718509	0.147282884713052	0.203263198373894	0.161416552533751	0.138187363003907				0.111863774780933	0.134005990856062	0.0972573429293912	0.160808637721112	0.124700239808153	0.142087502220117	0.123427486351768	0.103566573888278	0.100233879051119	0.111405096783178	0.117610161517955	0.137941048351967	0.120317638565814	0.196490277119046	0.10598459690525
ENSGALP00000000170	Guanine nucleotide-binding protein subunit beta-2-like 1 ; Involved in the recruitment. assembly and/or regulation of a variety of signaling molecules. Interacts with a wide variety of proteins and plays a role in many cellular processes (By similarity)	GNB2L1	0.00214514022993403	0.348085384500767	0.135894183728936	0.147783251231527	0.0450146297546703	0.105485232067511	0.139818236292819	0.149424277050189	0.113432271481236	0.0854244527495996	0.138312586445367	0.122229465449804	0.0883676092544987	0.153518123667377	0.116516166618118	0.123421627266686	0.166021029330382	0.155457371952217	0.0798934753661784	0.120279047389945	0.0960482985729967	0.105639116655767	0.117443441710966	0.12328024064303	0.135915732246007	0.121889283900457	0.126352798989178	0.127176677753864	0.100066711140761	0.0582863804157762	0.0299257840555423	0.0771647467342777	0.0994344664719408	0.0551789374113196	0.0713220514815535	0.0842330959491538	0.177458033573141	0.171689065182642	0.0712081652029433	0.0712020195481908	0.0723911348702528	0.0626653669405375	0.0784067743453034	0.0871206621170321	0.0641694072351007	0.0745307947692933	0.0353281989684166
ENSGALP00000000237	Uncharacterized protein	TNX	3.56333544326465E-08	-0.570553406980347	0.00905961224859576			0.00879043600562588	0.00998701687805852	0.0175793267117869			0.0197589409207666	0.0244458930899609	0.0160668380462725	0.0170575692963753		0.0189879426564132		0.00818196694485354		0.0240558094779889	0.0754665203073546	0.0653956436440465	0.0927185066139201	0.078899354011539	0.0825202660065045	0.0812595226003047	0.0604295995165632	0.0635883388769321	0.0714762222434004	0.0291431902078881	0.0359109408666507	0.0330706057432619	0.062146541544963	0.0551789374113196	0.0648382286195941	0.0306302167087832	0.0431654676258993	0.0118406251850098	0.0522193211488251	0.0258916434720694	0.0835282325425994	0.0278512741957945	0.0627254194762427	0.021780165529258	0.0481270554263255	0.0338776339860424	0.0635907581431499
ENSGALP00000000256	Uncharacterized protein	MGAM	0.0000594371303753455	0.699378606180235	0.172132632723319	0.147783251231527	0.101282916948008	0.140646976090014	0.129831219414761	0.105475960270722	0.151243028641649	0.160170848905499	0.256866231969966	0.244458930899609	0.112467866323907	0.14498933901919	0.271871055442276	0.180385455235925	0.221361372440509	0.27818687612502	0.204172214824678	0.0962232379119557
ENSGALP00000000304	Dihydropyrimidinase-related protein 2 ; Plays a role in neuronal development and polarity. as well as in axon growth and guidance. neuronal growth cone collapse and cell migration. Necessary for signaling by class 3 semaphorins and subsequent remodeling of the cytoskeleton (By similarity)	DPYSL2	0.345703685574748	-0.110298660932342	0.126834571480341	0.216748768472906	0.180058519018681	0.167018284106892	0.159792270048936	0.167003603761976	0.160695717931752	0.192205018686599	0.187709938747283	0.138526727509778	0.160668380462725	0.136460554371002	0.165064569375668	0.123421627266686	0.156797638812027	0.0981836033382425	0.159786950732357	0.120279047389945	0.185236004390779	0.20624779918507	0.203980714550624	0.177523546525963	0.17474879860201	0.2133062468258	0.252705597978355	0.205439248679319	0.157247688935481	0.140858752671459	0.0359109408666507	0.115747120101417	0.11807842893543	0.134005990856062	0.175063217272904	0.160808637721112	0.105515587529976	0.153928127405127	0.123427486351768	0.168295682568451	0.167056465085199	0.15318200807687	0.148972871256077	0.203281544939742	0.152402342183364	0.155837116335795	0.176640994842083
ENSGALP00000000316	Major vault protein ; Required for normal vault structure. Vaults are multi- subunit structures that may act as scaffolds for proteins involved in signal transduction. Vaults may also play a role in nucleo- cytoplasmic transport (By similarity)	MVP	0.0284941156395718	0.257477387565181	0.0543576734915746	0.0788177339901478	0.0562682871933378	0.14943741209564	0.0499350843902926	0.114265623626615	0.141790339351546	0.160170848905499	0.128433115984983	0.228161668839635	0.184768637532134	0.093816631130064	0.145645208272648	0.104433684610272	0.0922339051835455	0.0981836033382425	0.0887705281846427	0.0481116189559779	0.0205817782656422	0.0804869460234418	0.0741748052911361	0.113417821391587	0.116499199068006	0.0660233621127476	0.109871999121024	0.141850909802387	0.0571809777947203	0.0242859918399067		0.00551176762387698	0.0435025790814741	0.070944348100268	0.0259352914478376	0.114863312657937	0.100719424460432	0.0828843762950684	0.123427486351768	0.0776749304162082	0.0723911348702528	0.0626653669405375	0.0392033871726517	0.0363002758820967	0.0641694072351007	0.0880818483637103	0.0494594785557832
ENSGALP00000000468	Uncharacterized protein	PSMC5	0.00043003420228336	-0.395356239186057	0.036238448994383	0.0394088669950739	0.0562682871933378	0.0439521800281294	0.0499350843902926	0.0791069702030412	0.0472634464505152	0.0320341697810998	0.0493973523019166	0.0407431551499348	0.00803341902313625	0.0511727078891258	0.0291290416545296	0.0569638279692395	0.0368935620734182	0.0245459008345606	0.0355082112738571	0.0601395236949723	0.0411635565312843	0.0704260777705116	0.0618123377426134	0.0641057251343755	0.0485413329450027	0.0660233621127476	0.0494423996044608	0.0831539816082958	0.0571809777947203	0.0534291820477948	0.0179554704333254	0.0606294438626468	0.0932198123174445	0.0394135267223711	0.0778058743435129	0.0459453250631748	0.100719424460432	0.0769640637025635	0.0379776881082364	0.0712020195481908	0.0890967813787727	0.0696281854894861	0.0470440646071821	0.0726005517641934	0.0641694072351007	0.0813063215665018	0.0494594785557832
ENSGALP00000000509	heterogeneous nuclear ribonucleoprotein M	HNRNPM	0.0000311857254646672	-0.459816495575088	0.0634172857401703	0.0689655172413793	0.123790231825343	0.105485232067511	0.0898831519025267	0.0527379801353608	0.122884960771339	0.117458622530699	0.0691562932226833	0.0896349413298566	0.032133676092545	0.110874200426439	0.0776774444120788	0.0569638279692395	0.0553403431101273	0.0409098347242677	0.0532623169107856	0.10825114265095	0.233260153677278	0.155943457920419	0.179255779453579	0.133142659894472	0.145623998835008	0.208227526663281	0.241718398066253	0.195656427313637	0.133422281521014	0.102001165727608	0.0239406272444338	0.0826765143581547	0.136722391398919	0.102475169478165	0.0972573429293912	0.153151083543916	0.105515587529976	0.112485939257593	0.0617137431758842	0.0841478412842255	0.100233879051119	0.125330733881075	0.125450838952485	0.123420937999129	0.120317638565814	0.108408428755336	0.10598459690525
ENSGALP00000000526	Uncharacterized protein	LOC430766	5.50451790891613E-17	0.736685039691215	0.217430693966298	0.364532019704433	0.247580463650686	0.281293952180028	0.26964945570758	0.298848554100378	0.226864542962473	0.331019754404698	0.316143054732266	0.26890482398957	0.184768637532134	0.238805970149254	0.262161374890766	0.227855311876958	0.258254934513927	0.212731140566192	0.257434531735464	0.264613904257878	0.0480241492864984	0.0804869460234418	0.0927185066139201	0.0887617732629814	0.0922285325955051	0.0660233621127476	0.104378399164973	0.1076110350225	0.0476508148289336	0.0534291820477948		0.0551176762387698	0.174010316325896	0.118240580167113	0.0972573429293912	0.0995482043035455	0.15347721822542	0.177609377775147	0.128174697365298	0.110039484756295	0.139213720904332	0.090516641136332	0.117610161517955	0.152461158704806	0.096254110852651	0.142286062741378	0.155444075461033
ENSGALP00000000566	Uncharacterized protein	ENSGALG00000000416	6.4793688067222E-08	-0.571547606649408	0.0452980612429788	0.0886699507389163	0.0562682871933378	0.0966947960618847	0.0898831519025267	0.0527379801353608	0.132337650061442	0.0213561131873999	0.0889152341434499	0.0570404172099087	0.096401028277635	0.0767590618336887	0.0582580833090591	0.00949397132820659	0.0922339051835455	0.0490918016691213	0.0266311584553928	0.0721674284339668	0.329308452250274	0.231399969817395	0.290517987390283	0.172592336900242	0.169894665307509	0.198070086338243	0.225237598198099	0.254353355507728	0.262079481559135	0.194287934719254	0.34713909504429	0.220470704955079	0.149151699707911	0.189184928267381	0.155611748687026	0.153151083543916	0.0863309352517986	0.0828843762950684	0.10918585331118	0.0970936630202602	0.133645172068159	0.174070463723715	0.148972871256077	0.116160882822709	0.192508221705302	0.13551053594417	0.141312795873666
ENSGALP00000000588	Uncharacterized protein ; Tubulin is the major constituent of microtubules. It binds two moles of GTP. one at an exchangeable site on the beta chain and one at a non-exchangeable site on the alpha chain (By similarity)	TUBA2	7.79134307938314E-07	0.607130294400238	0.217430693966298	0.315270935960591	0.191312176457349	0.158227848101266	0.26964945570758	0.22853124725323	0.189053785802061	0.224239188467699	0.2371072910492	0.285202086049544	0.281169665809769	0.187633262260128	0.233032333236237	0.303807082502611	0.295148496587345	0.25364097529046	0.248557478917	0.360837142169834													0.0994344664719408	0.118240580167113	0.0972573429293912	0.23738417949307	0.143884892086331	0.159848439997632	0.185141229527652	0.12298530649233	0.111370976723466	0.0974794596852806	0.141132193821546	0.101640772469871	0.0802117590438758	0.169388169930212	0.0918533173178831
ENSGALP00000000615	Uncharacterized protein	KPNB1	0.000270905127634377	0.476991999431193	0.126834571480341	0.0295566502463054		0.00879043600562588	0.0299610506341756	0.0175793267117869		0.0106780565936999		0.0651890482398957	0.112467866323907	0.0170575692963753	0.0582580833090591	0.0949397132820659	0.0645637336284818	0.13909343806251	0.097647581003107	0.0841953331729613				0.00493120962572119		0.00507872016251905		0.00489141068284093	0.00476508148289336	0.00485719836798135			0.0310732707724815	0.0315308213778969	0.0194514685858782	0.0612604334175664	0.0143884892086331	0.00592031259250488	0.0854497982435319	0.019418732604052	0.0278427441808665	0.0557025483915889	0.023522032303591	0.0145201103528387	0.0240635277131627	0.0406531607832509	0.00706563979368332
ENSGALP00000000669	Uncharacterized protein	NACA	2.86180881985049E-06	0.508519800402356	0.0271788367457873	0.0788177339901478	0.0562682871933378	0.114275668073136	0.0599221012683511	0.0791069702030412	0.103979582191133	0.0854244527495996	0.0889152341434499	0.0977835723598435	0.0883676092544987	0.093816631130064	0.0970968055150986	0.0854457419538593	0.0830105146651909	0.0736377025036819	0.0355082112738571	0.0481116189559779	0.0960482985729967	0.0553347753911163	0.0618123377426134	0.0739681443858178	0.0825202660065045	0.0711020822752666	0.0933911992528704	0.0586969281940912	0.0571809777947203	0.0680007771517389	0.00598515681110845	0.0385823733671388	0.0310732707724815	0.0315308213778969	0.0324191143097971	0.0306302167087832	0.0287769784172662	0.0355218755550293	0.0142416330405887	0.0388374652081041	0.0278427441808665	0.0208884556468458	0.0548847420417124	0.021780165529258	0.0320847036175503	0.0271021071888339	0.0565251183494665
ENSGALP00000000693	succinate dehydrogenase ; Iron-sulfur protein (IP) subunit of succinate dehydrogenase (SDH) that is involved in complex II of the mitochondrial electron transport chain and is responsible for transferring electrons from succinate to ubiquinone (coenzyme Q)	SDHB	0.666492319437917	0.0512603904357705	0.0452980612429788	0.0689655172413793	0.0450146297546703	0.0615330520393812	0.0699091181464097	0.0439483167794673	0.0378107571604121	0.0533902829684997	0.0889152341434499	0.0570404172099087	0.0482005141388175	0.0682302771855011	0.0485484027575493	0.0569638279692395	0.0737871241468364	0.090001636393389	0.0798934753661784	0.0240558094779889	0.0960482985729967	0.0754565118969767	0.0865372728396588	0.0690369347600966	0.0970826658900053	0.0761808024377857	0.0604295995165632	0.073371160242614	0.0619460592776136	0.0680007771517389	0.101747665788844	0.0771647467342777	0.0372879249269778	0.0472962320668453	0.0518705828956753	0.0536028792403706	0.0479616306954436	0.0355218755550293	0.0474721101352955	0.0517832869441388	0.0556854883617329	0.0487397298426403	0.0470440646071821	0.0653404965877741	0.0561482313307131	0.0406531607832509	0.0494594785557832
ENSGALP00000000734	splicing factor. arginine/serine-rich 3	SRSF3	0.0133692227422795	0.283625128111736	0.0271788367457873	0.0689655172413793	0.0900292595093405	0.0615330520393812	0.0699091181464097	0.0527379801353608	0.0661688250307212	0.0854244527495996	0.0691562932226833	0.0570404172099087	0.032133676092545	0.0426439232409382	0.0582580833090591	0.0379758853128264	0.0737871241468364	0.0490918016691213	0.0443852640923214	0.0601395236949723	0.0891877058177827	0.0553347753911163	0.0679935715168748	0.0542433058829331	0.0582495995340032	0.0711020822752666	0.0604295995165632	0.0440226961455684	0.0524158963118269	0.0534291820477948	0.0837921953555183	0.0661412114865237	0.0435025790814741	0.0630616427557938	0.0453867600337159	0.0229726625315874	0.0287769784172662	0.0177609377775147	0.0189888440541182	0.0323645543400867	0.0445483906893863	0.0487397298426403	0.0470440646071821	0.0363002758820967	0.0802117590438758	0.0474286875804594	0.0282625591747333
ENSGALP00000000741	protein DJ-1 ; Protects cells against oxidative stress and cell death. May act as an atypical peroxiredoxin-like peroxidase that scavenges hydrogen peroxide. Following removal of a C-terminal peptide. displays protease activity and enhanced cytoprotective action against oxidative stress-induced apoptosis. Binds to a number of mRNAs containing multiple copies of GG or CC motifs and partially inhib…	PARK7	0.448843596558571	0.0888119088026649	0.226490306214894	0.137931034482759	0.180058519018681	0.202180028129395	0.219714371317288	0.20216225718555	0.21741185367237	0.202883075280299	0.1778304682869	0.1874185136897	0.06426735218509	0.187633262260128	0.155354888824158	0.123421627266686	0.129127467256964	0.0736377025036819	0.0710164225477142	0.180418571084917	0.343029637760702	0.241460838070325	0.265793052293238	0.216973223531732	0.247560798019514	0.294565769426105	0.258199197934406	0.254353355507728	0.257314400076241	0.25257431513503	0.311228154177639	0.308658986937111	0.161581008016904	0.14977140154501	0.142644102963107	0.0842330959491538	0.11031175059952	0.0947250014800781	0.0854497982435319	0.12298530649233	0.116939525559639	0.111405096783178	0.164654226125137	0.123420937999129	0.112296462661426	0.121959482349753	0.162509715254716
ENSGALP00000000815	Uncharacterized protein	MYL4	6.59923694960204E-09	-0.602349568853517	0.0996557347345534	0.0492610837438424	0.0562682871933378	0.0615330520393812	0.0699091181464097	0.0527379801353608	0.0945268929010303	0.0747463961558996	0.0592768227622999	0.0570404172099087	0.0401670951156812	0.119402985074627	0.0873871249635887	0.0569638279692395	0.0461169525917727	0.0409098347242677	0.0266311584553928	0.0601395236949723	0.205817782656422	0.186126062679209	0.203980714550624	0.157798708023078	0.194165331780011	0.203148806500762	0.23073119815415	0.176090784582274	0.162012770418374	0.189430736351273	0.19152501795547	0.187400099211817	0.0870051581629482	0.118240580167113	0.103741165791351	0.076575541771958	0.0815347721822542	0.136167189627612	0.113933064324709	0.155349860832416	0.100233879051119	0.090516641136332	0.125450838952485	0.123420937999129	0.096254110852651	0.0880818483637103	0.155444075461033
ENSGALP00000001059	Uncharacterized protein	LOC415661	0.783799496166238	-0.0322303574297363	0.0815365102373618	0.12807881773399	0.202565833896016	0.158227848101266	0.129831219414761	0.149424277050189	0.122884960771339	0.170848905499199	0.158071527366133	0.130378096479791	0.104434447300771	0.127931769722815	0.165064569375668	0.161397512579512	0.110680686220255	0.196367206676485	0.133155792276964	0.0841953331729613	0.281284302963776	0.281704311082046	0.247249350970454	0.295872577543271	0.252414931314014	0.243778567800914	0.263692797890458	0.244570534142047	0.247784237110455	0.281717505342918	0.317213310988748	0.248029543074464	0.124293083089926	0.134005990856062	0.129676457239188	0.114863312657937	0.124700239808153	0.0710437511100586	0.0759553762164728	0.12298530649233	0.105802427887293	0.125330733881075	0.0784067743453034	0.0798606069406128	0.208550573514077	0.0948573751609188	0.10598459690525
ENSGALP00000001060	Uncharacterized protein	c-factor-like	8.36686722155252E-17	-0.731982022550997	0.036238448994383	0.0591133004926108	0.191312176457349	0.158227848101266	0.0699091181464097	0.0263689900676804	0.0756215143208243	0.149492792311799	0.158071527366133	0.146675358539765	0.0401670951156812	0.093816631130064	0.126225847169628	0.0664577992974461	0.0645637336284818	0.0818196694485354	0.0798934753661784	0.0481116189559779	0.528265642151482	1.34312591176619	0.803560390653975	1.7209921593767	0.665016261346537	0.619603859827323	1.27451518980388	1.2668753668558	1.46764509673115	1.20944239362736	1.22695714627723	0.661412114865237	0.40395252004226	0.740974302380577	0.628930817610063	0.482425913163336	0.479616306954436	0.325617192587769	0.394018514122953	0.640818175933717	0.729479897538701	0.633616487954324	0.493962678375412	0.406563089879483	0.49731290607203	0.230367911105088	0.438069667208366
ENSGALP00000001160	10 kDa heat shock protein. mitochondrial	HSPE1	2.61918785915812E-07	-0.550060854519731	0.0634172857401703	0.0591133004926108	0.0562682871933378	0.0439521800281294	0.0798961350244682	0.0439483167794673	0.0661688250307212	0.0854244527495996	0.0592768227622999	0.0407431551499348	0.0160668380462725	0.0255863539445629	0.0291290416545296	0.0379758853128264	0.0368935620734182	0.0245459008345606	0.0266311584553928	0.0601395236949723	0.171514818880351	0.135821721414558	0.154530844356534	0.152867498397357	0.155332265424009	0.137125444388014	0.170301598637587	0.141850909802387	0.157247688935481	0.174859141247329	0.203495331577687	0.176376563964063	0.062146541544963	0.0788270534447422	0.0518705828956753	0.0536028792403706	0.0287769784172662	0.0828843762950684	0.0379776881082364	0.0582561978121561	0.0612540371979062	0.0557025483915889	0.0705660969107731	0.0653404965877741	0.112296462661426	0.0609797411748763	0.0918533173178831
ENSGALP00000001183	heterogeneous nuclear ribonucleoprotein R	HNRNPR	0.00347942179745033	-0.332328432939004	0.0724768979887661	0.0788177339901478	0.078775602070673	0.105485232067511	0.109857185658644	0.0791069702030412	0.103979582191133	0.0747463961558996	0.108674175064217	0.0896349413298566	0.0482005141388175	0.093816631130064	0.0776774444120788	0.0854457419538593	0.1014572957019	0.0654557355588283	0.0532623169107856	0.156362761606928	0.0754665203073546	0.0855173801499069	0.13598714303375	0.0936929828887026	0.121353332362507	0.0660233621127476	0.082403999340768	0.0635883388769321	0.100066711140761	0.0728579755197202	0.065836724922193	0.0992118172297856	0.130507737244422	0.141888696200536	0.142644102963107	0.107205758480741	0.129496402877698	0.124326564442603	0.0664609541894137	0.110039484756295	0.105802427887293	0.125330733881075	0.141132193821546	0.123420937999129	0.144381166278976	0.0880818483637103	0.120115876492616
ENSGALP00000001274	Uncharacterized protein	SELENBP1	8.71548668911721E-17	-0.72372908175904	0.0543576734915746	0.108374384236453	0.0450146297546703	0.0966947960618847	0.0699091181464097	0.0966862969148282	0.0472634464505152		0.0493973523019166	0.0651890482398957	0.0562339331619537	0.102345415778252	0.0485484027575493	0.0474698566410329	0.0553403431101273	0.0409098347242677	0.0443852640923214	0.0601395236949723	0.590010976948408	0.704260777705116	0.605760909877612	0.78899354011539	0.660162128052036	0.58405281868969	0.582321595341427	0.513598121698298	0.633755837224817	0.650864581309501	0.562604740244194	0.622829741498098	0.273444782797837	0.543906668768721	0.356610257407768	0.306302167087832	0.268585131894484	0.319696879995264	0.251602183717066	0.433685028157162	0.417641162712997	0.341178108898482	0.250901677904971	0.268622041527516	0.256677628940403	0.420082661426926	0.431004027414682
ENSGALP00000001474	78 kDa glucose-regulated protein ; Probably plays a role in facilitating the assembly of multimeric protein complexes inside the ER (By similarity)	HSPA5	0.592496301058147	0.0630278062470525	0.23554991846349	0.275862068965517	0.87778528021607	0.562587904360056	0.359532607610107	0.63285576162433	0.671140939597315	0.768820074746396	0.740960284528749	0.309647979139505	0.208868894601542	0.383795309168444	0.456354985920963	0.294313111174404	0.322818668142409	0.261822942235313	0.230803373280071	0.408948761125812	0.50768386388584	0.628804265808139	0.537767338360737	0.517777010700725	0.495121596039027	0.5332656170645	0.510904795912762	0.52338094306398	0.443152577909082	0.378861472702545	0.305242997366531	0.622829741498098	0.341805978497297	0.228598454989752	0.291772028788173	0.520713684049315	0.49400479616307	0.621632822213013	0.227866128649418	0.252443523852677	0.267290344136318	0.313326834702688	0.274423710208562	0.566284303760709	0.336889387984278	0.243918964699505	0.282625591747333
ENSGALP00000001750	Prohibitin ; Prohibitin inhibits DNA synthesis. It has a role in regulating proliferation. As yet it is unclear if the protein or the mRNA exhibits this effect. May play a role in regulating mitochondrial respiration activity and in aging (By similarity)	PHB	0.584002371032243	-0.064460256389031	0.0634172857401703	0.108374384236453	0.123790231825343	0.0966947960618847	0.0998701687805852	0.0791069702030412	0.0756215143208243	0.0961025093432995	0.0889152341434499	0.0896349413298566	0.0562339331619537	0.102345415778252	0.0776774444120788	0.0949397132820659	0.0737871241468364	0.0490918016691213	0.0621393697292499	0.132306952128939	0.171514818880351	0.211278233311535	0.166893311905056	0.251491690911781	0.237852531430513	0.248857287963433	0.186782398505741	0.225004891410683	0.243019155627561	0.25257431513503	0.131673449844386	0.154329493468555	0.0683611956994593	0.0472962320668453	0.0907735200674318	0.0612604334175664	0.0911270983213429	0.118406251850098	0.0617137431758842	0.0776749304162082	0.0723911348702528	0.0557025483915889	0.0548847420417124	0.0580804414113547	0.0721905831394882	0.0542042143776679	0.0989189571115665
ENSGALP00000001981	Uncharacterized protein	CLTCL1	0.00124860460823873	0.433405896198401	0.0996557347345534	0.0689655172413793	0.0450146297546703	0.0439521800281294	0.019974033756117	0.0439483167794673	0.00945268929010303	0.0320341697810998	0.0197589409207666	0.0570404172099087	0.0803341902313625	0.0255863539445629	0.106806486066608	0.0759517706256527	0.0737871241468364	0.0981836033382425	0.106524633821571	0.0962232379119557													0.0310732707724815	0.0472962320668453	0.0324191143097971	0.0536028792403706	0.00479616306954436	0.0118406251850098	0.10443864229765	0.0388374652081041	0.0556854883617329	0.0348140927447431	0.023522032303591	0.043560331058516	0.00802117590438758	0.0609797411748763	0.0282625591747333
ENSGALP00000002196	Uncharacterized protein	FABP6	6.94612475917165E-08	0.6824458521203003	4.11306396086248	3.86206896551724	5.64933603421112	4.50070323488045	4.58404074702886	4.26298672760833	5.43529634180925	6.48158035237587	5.36455245998814	3.69947848761408	0.972043701799486	4.03411513859275	4.68006602582775	4.10139561378525	4.12285556170448	1.78366879397807	1.73102529960053	3.89704113543421											0.0179554704333254	0.011023535247754		0.0157654106889484	0.00648382286195941	0.0076575541771958		0.00592031259250488			0.00556854883617329	0.0208884556468458	0.0156813548690607	0.00726005517641934			0.00706563979368332
ENSGALP00000002197	gelsolin precursor ; Calcium-regulated. actin-modulating protein that binds to the plus (or barbed) ends of actin monomers or filaments. preventing monomer exchange (end-blocking or capping). It can promote the assembly of monomers into filaments (nucleation) as well as sever filaments already formed. Plays a role in ciliogenesis (By similarity)	GSN	0.398726993505912	-0.0988390597965142	0.117774959231745	0.167487684729064	0.213819491334684	0.184599156118143	0.149805253170878	0.210951920541443	0.151243028641649	0.117458622530699	0.0987947046038332	0.211864406779661	0.120501285347044	0.204690831556503	0.106806486066608	0.132915598594892	0.129127467256964	0.13909343806251	0.133155792276964	0.10825114265095	0.21953896816685	0.276673876955581	0.234886883421931	0.320528625671877	0.315518664142517	0.335195530726257	0.313135197494918	0.283701819604774	0.243019155627561	0.2865747037109	0.101747665788844	0.148817725844678	0.130507737244422	0.0867097587892165	0.149127925825066	0.076575541771958	0.177458033573141	0.148007814812622	0.113933064324709	0.155349860832416	0.144782269740506	0.104442278234229	0.133291516387016	0.145201103528387	0.0641694072351007	0.115183955552544	0.1271815162863
ENSGALP00000002493	Uncharacterized protein	RPL23	0.17587520190566	0.157569515617631	0.226490306214894	0.12807881773399	0.112536574386676	0.377988748241913	0.0699091181464097	0.351586534235739	0.189053785802061	0.149492792311799	0.217348350128433	0.26890482398957	0.0401670951156812	0.281449893390192	0.067967763860569	0.0474698566410329	0.0737871241468364	0.0327278677794142	0.0710164225477142	0.0721674284339668	0.0343029637760703	0.105639116655767	0.0494498701940907	0.0887617732629814	0.18445706519101	0.0253936008125952	0.0329615997363072	0.0244570534142047	0.223958829695988	0.349718282494657	0.891788364855159	0.595270903378714	0.870051581629482	0.630616427557938	0.615963171886144	0.0229726625315874	0.311750599520384	0.195370315552661	0.0522193211488251	0.155349860832416	0.183762111593719	0.104442278234229	0.399874549161048	0.0871206621170321	0.0882329349482634	0.0542042143776679	0.14837843566735
ENSGALP00000002513	Uncharacterized protein	ENSGALG00000001648	0.00135920598821789	-0.36468106338591	0.00905961224859576	0.0492610837438424	0.0675219446320054	0.0791139240506329	0.0499350843902926	0.0351586534235739	0.0472634464505152	0.0320341697810998	0.0395178818415333	0.0407431551499348	0.0160668380462725	0.0255863539445629	0.0776774444120788	0.0189879426564132	0.0461169525917727	0.0245459008345606	0.00887705281846427	0.0240558094779889	0.137211855104281	0.0955782484028372	0.117443441710966	0.103555402140145	0.0970826658900053	0.0914169629253428	0.0769103993847168	0.0929368029739777	0.100066711140761	0.097143967359627	0.119703136222169	0.115747120101417	0.0870051581629482	0.0551789374113196	0.0648382286195941	0.038287770885979	0.0335731414868106	0.053282813332544	0.0332304770947069	0.0582561978121561	0.0389798418532131	0.0557025483915889	0.0313627097381214	0.0798606069406128	0.0882329349482634	0.0338776339860424	0.0565251183494665
ENSGALP00000002518	Septin-2 ; Filament-forming cytoskeletal GTPase. Required for normal organization of the actin cytoskeleton. Plays a role in the biogenesis of polarized columnar-shaped epithelium by maintaining polyglutamylated microtubules. thus facilitating efficient vesicle transport. and by impeding MAP4 binding to tubulin. Required for the progression through mitosis. Forms a scaffold at the midplane of the…	ENSGALG00000001652	3.27246225635803E-06	-0.515028084339116	0.036238448994383	0.0295566502463054	0.0112536574386676	0.0439521800281294	0.0299610506341756	0.0439483167794673	0.0472634464505152	0.0533902829684997	0.02963841138115				0.0485484027575493	0.0569638279692395	0.0461169525917727				0.0205817782656422	0.0653956436440465	0.0556311039683521	0.0838305636372602	0.0873743993010048	0.0914169629253428	0.082403999340768	0.0635883388769321	0.0476508148289336	0.0680007771517389		0.0330706057432619	0.0807905040084519	0.0630616427557938	0.0713220514815535	0.0459453250631748	0.0911270983213429	0.118406251850098	0.0617137431758842	0.0841478412842255	0.0723911348702528	0.0487397298426403	0.0940881292143641	0.0726005517641934	0.0882329349482634	0.0542042143776679	0.0847876775241998
ENSGALP00000002525	septin-9	SEPT9	1.93010478018976E-11	-0.648423109425953	0.0181192244971915	0.00985221674876847		0.0175808720112518			0.0189053785802061	0.0106780565936999	0.0197589409207666	0.00814863102998696		0.0170575692963753	0.0291290416545296		0.00922339051835455	0.00818196694485354	0.00887705281846427	0.0240558094779889	0.0686059275521405	0.045273907138186	0.0927185066139201	0.0641057251343755	0.0679578661230037	0.0660233621127476	0.109871999121024	0.068479749559773	0.066711140760507	0.0582863804157762	0.00598515681110845	0.0551176762387698	0.062146541544963	0.0394135267223711	0.0907735200674318	0.0612604334175664	0.0815347721822542	0.100645314072583	0.0664609541894137	0.0776749304162082	0.0779596837064261	0.104442278234229	0.0862474517798338	0.0726005517641934	0.096254110852651	0.0542042143776679	0.10598459690525
ENSGALP00000002815	Uncharacterized protein	ENSGALG00000001824	0.249097171963031	-0.154624943892195	0.0634172857401703	0.0492610837438424	0.180058519018681	0.0615330520393812	0.0998701687805852	0.0791069702030412	0.0378107571604121	0.0961025093432995	0.0987947046038332	0.0407431551499348	0.0241002570694087	0.0511727078891258	0.0873871249635887	0.0664577992974461	0.0461169525917727	0.0654557355588283	0.0621393697292499	0.0240558094779889													0.062146541544963	0.0867097587892165	0.11022498865331	0.076575541771958	0.0863309352517986	0.0414421881475342	0.0474721101352955	0.0712020195481908	0.0668225860340795	0.104442278234229	0.0627254194762427	0.0653404965877741	0.176465869896527	0.0745307947692933	0.0494594785557832
ENSGALP00000002828	elongation factor 2 ; Catalyzes the GTP-dependent ribosomal translocation step during translation elongation. During this step. the ribosome changes from the pre-translocational (PRE) to the post- translocational (POST) state as the newly formed A-site-bound peptidyl-tRNA and P-site-bound deacylated tRNA move to the P and E sites. respectively. Catalyzes the coordinated movement of the two tRNA m…	EEF2	9.59754064318278E-13	0.724066568435095	0.434861387932596	0.423645320197044	0.270087778528022	0.281293952180028	0.389493658244282	0.290058890744484	0.302486057283297	0.298985584623599	0.345781466113416	0.325945241199478	0.377570694087404	0.196162046908316	0.330129138751335	0.493686509066743	0.359712230215827	0.441826215022091	0.452729693741678	0.396920856386817		0.0100608682529302	0.00618123377426134	0.0197248385028848	0.0242706664725013		0.0054935999560512	0.0146742320485228	0.00953016296578671				0.161581008016904	0.157654106889484	0.142644102963107	0.275671950379049	0.225419664268585	0.236812503700195	0.284832660811773	0.148876949964399	0.144782269740506	0.15318200807687	0.172494903559668	0.101640772469871	0.152402342183364	0.237143437902297	0.155444075461033
ENSGALP00000002932	Uncharacterized protein	ENSGALG00000001898	0.0000668953180588239	-0.44439505020292		0.0591133004926108	0.146297546702678	0.123066104078762	0.0499350843902926	0.0791069702030412	0.0567161357406182	0.0961025093432995	0.0889152341434499	0.0488917861799218	0.00803341902313625	0.0511727078891258	0.116516166618118	0.0379758853128264	0.0553403431101273	0.0245459008345606	0.00887705281846427	0.0240558094779889	0.281284302963776	0.23643040394386	0.234886883421931	0.212042013906011	0.218435998252512	0.279329608938547	0.23073119815415	0.234787712776365	0.228723911178881	0.281717505342918	0.245391429255446	0.264564845946095	0.0559318873904667	0.0867097587892165	0.0842896972054723	0.0612604334175664	0.0623501199040767	0.0473625007400391	0.0617137431758842	0.0453103760761214	0.111370976723466	0.118367915332126	0.0548847420417124	0.0508203862349354	0.168444693992139	0.0880818483637103	0.10598459690525
ENSGALP00000002995	beta-hexosaminidase subunit alpha precursor	HEXA	0.601045432063993	-0.0615953561050741	0.036238448994383	0.0295566502463054	0.0450146297546703	0.0351617440225035	0.0399480675122341	0.0439483167794673	0.0378107571604121	0.0747463961558996	0.0691562932226833	0.105932203389831	0.120501285347044	0.093816631130064	0.0776774444120788	0.0569638279692395	0.0922339051835455	0.0654557355588283	0.0887705281846427	0.0601395236949723	0.123490669593853	0.110669550782233	0.0927185066139201	0.0986241925144238	0.0631037328285035	0.15744032503809	0.115365599077075	0.127176677753864	0.109596874106547	0.0194287934719254	0.0299257840555423	0.0275588381193849	0.0372879249269778	0.0472962320668453	0.0129676457239188	0.0306302167087832	0.0239808153477218	0.0296015629625244	0.0332304770947069	0.0323645543400867	0.0445483906893863	0.0626653669405375	0.0392033871726517	0.0145201103528387	0.0401058795219379	0.0677552679720848	0.0565251183494665
ENSGALP00000002996	Uncharacterized protein	SLC25A24	3.46417029795032E-07	0.552741537151922	0.126834571480341	0.0985221674876847	0.135043889264011	0.070323488045007	0.119844202536702	0.105475960270722	0.0661688250307212	0.106780565936999	0.0987947046038332	0.0814863102998696	0.032133676092545	0.0682302771855011	0.0776774444120788	0.0759517706256527	0.0830105146651909	0.0736377025036819	0.0798934753661784	0.144334856867934	0.0411635565312843	0.0301826047587907	0.0494498701940907	0.00986241925144238	0.0145623998835008	0.0152361604875571	0.0329615997363072	0.0195656427313637	0.00953016296578671			0.00551176762387698	0.0248586166179852	0.0394135267223711	0.0389029371717565	0.0536028792403706	0.0575539568345324	0.0414421881475342	0.0379776881082364	0.0453103760761214	0.0389798418532131	0.0278512741957945	0.023522032303591	0.043560331058516	0.0481270554263255	0.0542042143776679	0.0565251183494665
ENSGALP00000003012	Malate dehydrogenase	MDH2	0.35852685293098	-0.107433760648385	0.23554991846349	0.266009852216749	0.135043889264011	0.237341772151899	0.259662438829522	0.272479564032698	0.274127989412988	0.202883075280299	0.246986761509583	0.244458930899609	0.12853470437018	0.170575692963753	0.194193611030197	0.284819139846198	0.267478325032282	0.171821305841924	0.18641810918775	0.144334856867934	0.425356750823271	0.357160822979023	0.432686364198294	0.350115883426204	0.344643463909519	0.335195530726257	0.351590397187277	0.352181569164547	0.343085866768322	0.364289877598601	0.454871917644242	0.385823733671388	0.217512895407371	0.244363865678701	0.207482331582701	0.153151083543916	0.148681055155875	0.23089219110769	0.10918585331118	0.181241504304486	0.183762111593719	0.208884556468458	0.23522032303591	0.174241324234064	0.304804684366728	0.189714750321838	0.226100473397866
ENSGALP00000003038	polypyrimidine tract-binding protein 1	PTBP1	0.0318674274007078	-0.248979039259456	0.0724768979887661	0.0689655172413793	0.078775602070673	0.0439521800281294	0.0798961350244682	0.0615276434912543	0.0661688250307212	0.0961025093432995	0.0691562932226833	0.0570404172099087	0.0482005141388175	0.0682302771855011	0.0388387222060394	0.0569638279692395	0.0830105146651909	0.0736377025036819	0.0710164225477142	0.0841953331729613	0.0754665203073546	0.150913023793953	0.0927185066139201	0.143005079145914	0.160186398718509	0.142204164550533	0.104378399164973	0.132068088436705	0.138187363003907	0.194287934719254	0.131673449844386	0.159841261092432	0.0870051581629482	0.0945924641336907	0.0778058743435129	0.0459453250631748	0.0959232613908873	0.0888046888875733	0.0569665321623546	0.0647291086801735	0.0668225860340795	0.0626653669405375	0.0940881292143641	0.0798606069406128	0.0561482313307131	0.0474286875804594	0.0847876775241998
ENSGALP00000003089	transitional endoplasmic reticulum ATPase	VCP	9.1716348885606E-16	0.737182282255072	0.217430693966298	0.364532019704433	0.270087778528022	0.325246132208158	0.289623489463697	0.325217544168058	0.236317232252576	0.331019754404698	0.335901995653033	0.293350717079531	0.216902313624679	0.28997867803838	0.271871055442276	0.218361340548752	0.285925106068991	0.261822942235313	0.239680426098535	0.264613904257878	0.0343029637760703	0.0855173801499069	0.105080974162443	0.108486611765866	0.101936799184506	0.0863382427628238	0.115365599077075	0.1076110350225	0.0381206518631469				0.205083587098378	0.14977140154501	0.129676457239188	0.14549352936672	0.18705035971223	0.248653128885205	0.156657963446475	0.135931128228364	0.155919367412852	0.132293552430024	0.188176258428728	0.166981269057645	0.112296462661426	0.169388169930212	0.183706634635766
ENSGALP00000003098	Uncharacterized protein	LIMS2	0.00999580055071228	-0.294370597858258	0.0452980612429788	0.0295566502463054	0.0337609723160027	0.0439521800281294	0.0399480675122341	0.0439483167794673	0.0378107571604121	0.0213561131873999	0.0395178818415333	0.0162972620599739	0.0160668380462725	0.0255863539445629	0.0291290416545296	0.0284819139846198	0.0461169525917727	0.0245459008345606	0.0177541056369285	0.0360837142169834	0.0137211855104281	0.0201217365058605	0.0247249350970454	0.0197248385028848	0.0242706664725013	0.0101574403250381	0.0109871999121024	0.0146742320485228	0.0238254074144668	0.0194287934719254	0.0239406272444338	0.0275588381193849	0.0807905040084519	0.0788270534447422	0.0907735200674318	0.0536028792403706	0.0815347721822542	0.0769640637025635	0.0854497982435319	0.0970936630202602	0.0835282325425994	0.090516641136332	0.0784067743453034	0.0726005517641934	0.120317638565814	0.0948573751609188	0.0847876775241998
ENSGALP00000003139	Glutamate dehydrogenase ; May be involved in learning and memory reactions by increasing the turnover of the excitatory neurotransmitter glutamate (By similarity)	GLUD1	0.041811980482216	-0.234921823284469	0.0452980612429788	0.0295566502463054	0.078775602070673	0.0879043600562588	0.0599221012683511	0.0527379801353608	0.0945268929010303	0.106780565936999	0.0790357636830666	0.122229465449804	0.032133676092545	0.102345415778252	0.0873871249635887	0.0474698566410329	0.0922339051835455	0.0490918016691213	0.0355082112738571	0.0962232379119557	0.0480241492864984	0.0955782484028372	0.0803560390653975	0.103555402140145	0.0970826658900053	0.0863382427628238	0.0494423996044608	0.0782625709254549	0.0285904888973601	0.0291431902078881	0.0119703136222169	0.0275588381193849	0.0683611956994593	0.0867097587892165	0.0842896972054723	0.122520866835133	0.148681055155875	0.124326564442603	0.10918585331118	0.0970936630202602	0.0779596837064261	0.0696281854894861	0.101928806648894	0.0726005517641934	0.0802117590438758	0.0745307947692933	0.0918533173178831
ENSGALP00000003357	thyroid hormone receptor-associated protein 3	THRAP3	2.05657087013064E-13	-0.35611256588526			0.0112536574386676	0.00879043600562588	0.00998701687805852		0.00945268929010303					0.00852878464818763	0.0194193611030197						0.0891877058177827	0.0553347753911163	0.0432686364198294	0.0493120962572119	0.0533954662395029	0.0558659217877095	0.0604295995165632	0.068479749559773	0.0524158963118269	0.0631435787837575	0.0538664112999761	0.0496059086148928	0.0745758498539556	0.0551789374113196	0.0713220514815535	0.0153151083543916	0.0431654676258993	0.0473625007400391	0.0189888440541182	0.0453103760761214	0.0445483906893863	0.0557025483915889	0.0470440646071821	0.0508203862349354	0.0641694072351007	0.0203265803916254	0.0565251183494665
ENSGALP00000003376	peroxisomal acyl-coenzyme A oxidase 1	ACOX1	0.421095663251709	0.0964716640696376	0.0634172857401703	0.0591133004926108	0.0337609723160027	0.070323488045007	0.0499350843902926	0.0439483167794673	0.0567161357406182	0.106780565936999	0.0493973523019166	0.0733376792698827	0.0401670951156812	0.0511727078891258	0.0485484027575493	0.0284819139846198	0.00922339051835455	0.0654557355588283	0.0710164225477142	0.0360837142169834		0.0251521706323256	0.0247249350970454		0.0194165331780011	0.00507872016251905	0.0109871999121024	0.0244570534142047		0.0097143967359627		0.011023535247754	0.0248586166179852	0.0472962320668453	0.0324191143097971	0.0459453250631748	0.0623501199040767	0.053282813332544	0.0712081652029433	0.0323645543400867	0.0612540371979062	0.0487397298426403	0.0313627097381214	0.0290402207056774	0.0481270554263255	0.0338776339860424	0.02119691938105
ENSGALP00000003381	cytoplasmic aconitate hydratase ; Iron sensor. Binds a 4Fe-4S cluster and functions as aconitase when cellular iron levels are high. Functions as mRNA binding protein that regulates uptake. sequestration and utilization of iron when cellular iron levels are low. Binds to iron-responsive elements (IRES) in target mRNA species when iron levels are low. Binding of a 4Fe-4S cluster precludes RNA bind…	ACO1	0.000877821316183564	0.38510233380644	0.0815365102373618	0.0492610837438424	0.0675219446320054	0.0966947960618847	0.0699091181464097	0.105475960270722	0.122884960771339	0.0747463961558996	0.0987947046038332	0.114080834419817	0.112467866323907	0.0682302771855011	0.145645208272648	0.161397512579512	0.0922339051835455	0.171821305841924	0.168664003550821	0.0841953331729613		0.0201217365058605	0.018543701322784	0.0197248385028848	0.0145623998835008	0.0203148806500762	0.0164807998681536	0.0293484640970456	0.00476508148289336	0.00485719836798135		0.011023535247754	0.0559318873904667	0.0788270534447422	0.0713220514815535	0.0995482043035455	0.0863309352517986	0.0947250014800781	0.0712081652029433	0.0841478412842255	0.100233879051119	0.0765910040384348	0.0392033871726517	0.0508203862349354	0.0882329349482634	0.101632901958127	0.0635907581431499
ENSGALP00000003637	Uncharacterized protein	SORD	4.00285621630862E-10	0.42314585696510	0.0543576734915746	0.0394088669950739	0.0562682871933378	0.070323488045007	0.0499350843902926	0.0527379801353608	0.0472634464505152	0.0533902829684997	0.0493973523019166	0.0325945241199478	0.032133676092545	0.0597014925373134	0.0485484027575493	0.0569638279692395	0.0553403431101273	0.0736377025036819	0.0621393697292499	0.0240558094779889													0.0248586166179852	0.0157654106889484		0.0076575541771958	0.00479616306954436	0.00592031259250488	0.00474721101352955	0.00647291086801735	0.0111370976723466	0.00696281854894861				0.00677552679720848	0.0141312795873666
ENSGALP00000003646	aspartate aminotransferase. mitochondrial precursor ; Catalyzes the irreversible transamination of the L- tryptophan metabolite L-kynurenine to form kynurenic acid (KA). Plays a key role in amino acid metabolism. Important for metabolite exchange between mitochondria and cytosol. May facilitate cellular uptake of long-chain free fatty acids (By similarity)	GOT2	0.0000378070962898327	-0.455519145149152	0.0815365102373618	0.0689655172413793	0.0562682871933378	0.202180028129395	0.139818236292819	0.123055286982509	0.141790339351546	0.0747463961558996	0.14819205690575	0.114080834419817	0.144601542416452	0.153518123667377	0.116516166618118	0.104433684610272	0.119904076738609	0.0736377025036819	0.159786950732357	0.120279047389945	0.212678375411636	0.246491272196791	0.241068117196192	0.236698062034617	0.232998398136013	0.208227526663281	0.219743998242048	0.225004891410683	0.238254074144668	0.204002331455217	0.161599233899928	0.248029543074464	0.111863774780933	0.173419517578433	0.129676457239188	0.0995482043035455	0.220623501199041	0.177609377775147	0.10918585331118	0.148876949964399	0.139213720904332	0.125330733881075	0.117610161517955	0.0943807172934514	0.136359990374589	0.142286062741378	0.155444075461033
ENSGALP00000003717	stress-70 protein. mitochondrial precursor ; Implicated in the control of cell proliferation and cellular aging. May also act as a chaperone (By similarity)	HSPA9	3.86425394166512E-10	-0.636007863038439	0.172132632723319	0.167487684729064	0.101282916948008	0.140646976090014	0.0299610506341756	0.175793267117869	0.170148407221855	0.138814735718099	0.14819205690575	0.179269882659713	0.104434447300771	0.196162046908316	0.135935527721138	0.142409569923099	0.110680686220255	0.11454753722795	0.0798934753661784	0.0481116189559779	0.246981339187706	0.196186930932139	0.197799480776363	0.202179594654569	0.237852531430513	0.259014728288471	0.247211998022304	0.259244766190569	0.223958829695988	0.223431124927142	0.149628920277711	0.192911866835694	0.223727549561867	0.244363865678701	0.213966154444661	0.23738417949307	0.326139088729017	0.337457817772778	0.166152385473534	0.22007896951259	0.250584697627798	0.215847375017407	0.211698290732319	0.203281544939742	0.208550573514077	0.196490277119046	0.317953790715749
ENSGALP00000003737	alpha-enolase	ENO1	0.0119746909583864	-0.287922478537672	0.371444102192426	0.502463054187192	0.663965788881386	0.474683544303797	0.529311894537102	0.501010811285928	0.538803289535873	0.555258942872397	0.582888757162616	0.497066492829205	0.281169665809769	0.486140724946695	0.456354985920963	0.36077091047185	0.433499354362664	0.294550810014728	0.328450954283178	0.433004570603801	0.788968166849616	0.518134715025907	0.661392013845964	0.488189752946398	0.470850929566526	0.619603859827323	0.670219194638246	0.645666210135003	0.56704469646431	0.495434233534098	0.472827388077568	0.534641459516067	0.528245603132186	0.55967207945767	0.492770537508915	0.513056129872119	0.570743405275779	0.52098750814043	0.303821504865891	0.51135995857337	0.42320971154917	0.445620387132711	0.603732162458836	0.559024248584289	0.537418785593968	0.426858188224134	0.473397866176782
ENSGALP00000003847	Uncharacterized protein	CTNNA1	7.72348201141946E-16	0.741962838192937	0.253669142960681	0.206896551724138	0.247580463650686	0.202180028129395	0.289623489463697	0.263689900676804	0.245769921542679	0.320341697810998	0.256866231969966	0.244458930899609	0.32133676092545	0.221748400852878	0.320419458199825	0.303807082502611	0.276701715550636	0.270004909180167	0.310696848646249	0.420976665864806		0.0100608682529302	0.0247249350970454	0.0443808866314907	0.0582495995340032	0.0152361604875571	0.0164807998681536	0.0342398747798865	0.00953016296578671		0.00598515681110845	0.00551176762387698	0.0807905040084519	0.0788270534447422	0.0713220514815535	0.222069071138678	0.167865707434053	0.112485939257593	0.142416330405887	0.0970936630202602	0.094665330214946	0.132293552430024	0.023522032303591	0.0580804414113547	0.096254110852651	0.121959482349753	0.0847876775241998
ENSGALP00000003850	T-complex protein 1 subunit zeta ; Molecular chaperone; assists the folding of proteins upon ATP hydrolysis. Known to play a role. in vitro. in the folding of actin and tubulin (By similarity)	CCT6A	0.0205736899081082	0.281677447863772	0.0452980612429788	0.12807881773399	0.112536574386676	0.0527426160337553	0.119844202536702	0.0439483167794673	0.0567161357406182	0.0747463961558996	0.0889152341434499	0.0407431551499348	0.0803341902313625	0.0767590618336887	0.067967763860569	0.142409569923099	0.0922339051835455	0.106365570283096	0.106524633821571	0.168390666345923			0.0247249350970454	0.00986241925144238	0.0291247997670016	0.0101574403250381	0.0164807998681536	0.0195656427313637	0.0142952444486801				0.0683611956994593	0.0472962320668453	0.0518705828956753	0.0536028792403706	0.115107913669065	0.0947250014800781	0.0569665321623546	0.0776749304162082	0.0445483906893863	0.0348140927447431	0.0784067743453034	0.0871206621170321	0.0481270554263255	0.0542042143776679	0.0423938387620999
ENSGALP00000003914	Uncharacterized protein	UQCRC2	0.258830641485015	0.131785413062019	0.108715346983149	0.157635467980296	0.213819491334684	0.175808720112518	0.179766303805053	0.184582930473763	0.189053785802061	0.234917245061399	0.227227820588816	0.211864406779661	0.152634961439589	0.17910447761194	0.194193611030197	0.199373397892338	0.175244419848736	0.196367206676485	0.133155792276964	0.180418571084917	0.32244785949506	0.367221691231953	0.302880454938806	0.41422160856058	0.436871996505024	0.391061452513966	0.362577597099379	0.36685580121307	0.366911274182789	0.364289877598601	0.329183624610965	0.369288430799757	0.0870051581629482	0.110357874822639	0.142644102963107	0.114863312657937	0.139088729016787	0.148007814812622	0.10443864229765	0.0970936630202602	0.111370976723466	0.111405096783178	0.0784067743453034	0.116160882822709	0.104275286757039	0.0813063215665018	0.162509715254716
ENSGALP00000003954	Uncharacterized protein	SFPQ	0.00597361341071564	-0.313706581093284	0.0905961224859576	0.157635467980296	0.123790231825343	0.131856540084388	0.0898831519025267	0.0615276434912543	0.132337650061442	0.117458622530699	0.0889152341434499	0.0977835723598435	0.0401670951156812	0.127931769722815	0.126225847169628	0.0854457419538593	0.1014572957019	0.0736377025036819	0.0621393697292499	0.0962232379119557	0.349890230515917	0.211278233311535	0.253430584744715	0.202179594654569	0.203873598369011	0.253936008125952	0.23073119815415	0.254353355507728	0.266844563042028	0.257431513503011	0.365094565477616	0.352753127928127	0.062146541544963	0.14977140154501	0.0842896972054723	0.0842330959491538	0.105515587529976	0.053282813332544	0.0569665321623546	0.0647291086801735	0.0890967813787727	0.118367915332126	0.117610161517955	0.101640772469871	0.168444693992139	0.0880818483637103	0.0989189571115665
ENSGALP00000004024	collagen alpha-1(III) chain precursor	COL3A1	4.78114040238163E-09	-0.60543580288543		0.0492610837438424	0.0450146297546703	0.0351617440225035	0.0299610506341756	0.0175793267117869	0.0283580678703091	0.0213561131873999	0.0395178818415333	0.0407431551499348		0.00852878464818763	0.0291290416545296	0.00949397132820659	0.00922339051835455	0.00818196694485354		0.0120279047389945	0.144072447859495	0.0804869460234418	0.0803560390653975	0.0739681443858178	0.0825202660065045	0.147282884713052	0.104378399164973	0.1076110350225	0.0762413037262937	0.102001165727608	0.065836724922193	0.132282422973047	0.0683611956994593	0.0472962320668453	0.0648382286195941	0.0459453250631748	0.0335731414868106	0.0236812503700195	0.0379776881082364	0.0323645543400867	0.0556854883617329	0.0626653669405375	0.0784067743453034	0.0943807172934514	0.0882329349482634	0.0542042143776679	0.0494594785557832
ENSGALP00000004164	Plastin-1 ; Actin-bundling protein found in intestinal microvilli. hair cell stereocilia. and fibroblast filopodia	PLS1	0.000817349668303716	0.396148694315603	0.117774959231745	0.0689655172413793	0.0675219446320054	0.0879043600562588	0.0898831519025267	0.123055286982509	0.0945268929010303	0.0961025093432995	0.0889152341434499	0.0896349413298566	0.168701799485861	0.0255863539445629	0.135935527721138	0.142409569923099	0.0922339051835455	0.11454753722795	0.204172214824678	0.132306952128939			0.0123624675485227	0.00986241925144238	0.00970826658900053		0.0109871999121024	0.00978282136568186	0.00953016296578671		0.0119703136222169	0.00551176762387698	0.0435025790814741	0.0551789374113196	0.0648382286195941	0.114863312657937	0.0383693045563549	0.0236812503700195	0.113933064324709	0.0582561978121561	0.100233879051119	0.132293552430024	0.00784067743453034	0.0145201103528387	0.0802117590438758	0.121959482349753	0.0353281989684166
ENSGALP00000004182	14-3-3 protein epsilon ; Adapter protein implicated in the regulation of a large spectrum of both general and specialized signaling pathways. Binds to a large number of partners. usually by recognition of a phosphoserine or phosphothreonine motif. Binding generally results in the modulation of the activity of the binding partner	YWHAE	0.0000156847315158072	0.484302705182126	0.108715346983149	0.157635467980296	0.101282916948008	0.0879043600562588	0.0898831519025267	0.0966862969148282	0.141790339351546	0.128136679124399	0.0889152341434499	0.138526727509778	0.0883676092544987	0.102345415778252	0.145645208272648	0.142409569923099	0.119904076738609	0.106365570283096	0.097647581003107	0.0721674284339668	0.0411635565312843	0.0301826047587907	0.0494498701940907	0.0443808866314907	0.0436871996505024	0.0609446419502285	0.115365599077075	0.0880453922911368	0.0333555703802535				0.0559318873904667	0.070944348100268	0.0389029371717565	0.0918906501263496	0.052757793764988	0.0828843762950684	0.0759553762164728	0.0517832869441388	0.0668225860340795	0.0487397298426403	0.0548847420417124	0.0580804414113547	0.0481270554263255	0.0745307947692933	0.0706563979368332
ENSGALP00000004375	3-ketoacyl-CoA thiolase. mitochondrial	ACAA2	0.848863473883871	0.0229192022716555	0.199311469469107	0.157635467980296	0.157551204141346	0.123066104078762	0.159792270048936	0.175793267117869	0.21741185367237	0.213561131873999	0.187709938747283	0.138526727509778	0.096401028277635	0.14498933901919	0.174774249927177	0.132915598594892	0.184467810367091	0.13909343806251	0.159786950732357	0.156362761606928	0.274423710208562	0.241460838070325	0.234886883421931	0.197248385028848	0.194165331780011	0.223463687150838	0.252705597978355	0.239679123459206	0.219193748213094	0.218573926559161	0.323198467799856	0.259053078322218	0.124293083089926	0.126123285511588	0.123192634377229	0.137835975189524	0.129496402877698	0.0769640637025635	0.10443864229765	0.12298530649233	0.105802427887293	0.118367915332126	0.0940881292143641	0.116160882822709	0.144381166278976	0.108408428755336	0.120115876492616
ENSGALP00000004417	6-phosphogluconate dehydrogenase. decarboxylating ; Catalyzes the oxidative decarboxylation of 6- phosphogluconate to ribulose 5-phosphate and CO(2). with concomitant reduction of NADP to NADPH (By similarity)	PGD	0.0000291641940351721	0.501372036648306	0.0996557347345534	0.0886699507389163		0.0527426160337553	0.0599221012683511	0.0791069702030412	0.0756215143208243	0.0320341697810998	0.0395178818415333	0.0651890482398957	0.104434447300771	0.0597014925373134	0.106806486066608	0.0949397132820659	0.119904076738609	0.090001636393389	0.1242787394585	0.0360837142169834				0.0197248385028848	0.0194165331780011	0.0152361604875571	0.0054935999560512	0.0195656427313637					0.0435025790814741	0.0394135267223711	0.0583544057576347	0.038287770885979	0.0575539568345324	0.053282813332544	0.0901970092570615	0.0517832869441388	0.0501169395255596	0.0487397298426403	0.0313627097381214	0.021780165529258	0.0240635277131627	0.0474286875804594	0.0494594785557832
ENSGALP00000004437	Uncharacterized protein	RPS10	7.46137402553582E-14	-0.708857970597511	0.0452980612429788	0.0197044334975369	0.0337609723160027	0.0439521800281294	0.0499350843902926	0.0703173068471478	0.0283580678703091	0.0533902829684997	0.0395178818415333	0.0488917861799218	0.0241002570694087	0.0511727078891258	0.0485484027575493	0.0379758853128264	0.0276701715550636	0.00818196694485354	0.0177541056369285	0.0120279047389945	0.102908891328211	0.171034760299814	0.148349610582272	0.172592336900242	0.165040532013009	0.0812595226003047	0.0878975992968192	0.0782625709254549	0.195368340798628	0.194287934719254	0.305242997366531	0.242517775450587	0.111863774780933	0.141888696200536	0.11022498865331	0.0612604334175664	0.100719424460432	0.124326564442603	0.0712081652029433	0.0906207521522429	0.0835282325425994	0.104442278234229	0.141132193821546	0.0943807172934514	0.0882329349482634	0.0813063215665018	0.113050236698933
ENSGALP00000004621	electron transfer flavoprotein. alpha polypeptide	ETFA	0.510183588944212	0.0773523076668372	0.208371081717702	0.187192118226601	0.258834121089354	0.175808720112518	0.219714371317288	0.175793267117869	0.160695717931752	0.224239188467699	0.197589409207666	0.171121251629726	0.0803341902313625	0.170575692963753	0.145645208272648	0.170891483907719	0.156797638812027	0.122729504172803	0.0621393697292499	0.252585999518884	0.28814489571899	0.266613008702651	0.296699221164544	0.251491690911781	0.232998398136013	0.253936008125952	0.252705597978355	0.269027587556251	0.219193748213094	0.218573926559161	0.26933205649988	0.275588381193849	0.0994344664719408	0.134005990856062	0.0907735200674318	0.14549352936672	0.0863309352517986	0.0947250014800781	0.0901970092570615	0.142404039096382	0.122508074395812	0.0974794596852806	0.0940881292143641	0.0943807172934514	0.136359990374589	0.108408428755336	0.134247156079983
ENSGALP00000004816	peroxiredoxin-6 ; Involved in redox regulation of the cell. Can reduce H(2)O(2) and short chain organic. fatty acid. and phospholipid hydroperoxides. May play a role in the regulation of phospholipid turnover as well as in protection against oxidative injury (By similarity)	PRDX6	7.2333658847127E-13	-0.690440968433621	0.00905961224859576	0.0394088669950739	0.078775602070673	0.0879043600562588	0.0599221012683511	0.0615276434912543	0.0850742036109273	0.0640683395621997	0.0691562932226833	0.0896349413298566	0.0401670951156812	0.102345415778252	0.0582580833090591	0.0569638279692395	0.0461169525917727	0.0572737686139748	0.0443852640923214	0.0841953331729613	0.349890230515917	0.321947784093767	0.271974286067499	0.295872577543271	0.276685597786515	0.360589131538852	0.384551996923584	0.327724515750342	0.333555703802535	0.320575092286769	0.472827388077568	0.363776663175881	0.111863774780933	0.157654106889484	0.129676457239188	0.0995482043035455	0.0863309352517986	0.0828843762950684	0.0996914312841206	0.155349860832416	0.133645172068159	0.125330733881075	0.0862474517798338	0.0798606069406128	0.160423518087752	0.176163696727421	0.2119691938105
ENSGALP00000005081	Uncharacterized protein	LGALS2	1.8440134994869E-15	0.726432961604061	0.181192244971915	0.187192118226601	0.213819491334684	0.228551336146273	0.239688405073405	0.219741583897337	0.179601096511958	0.234917245061399	0.217348350128433	0.252607561929596	0.184768637532134	0.255863539445629	0.194193611030197	0.227855311876958	0.2029145914038	0.229095074455899	0.230803373280071	0.228530190040895	0.157793633369923	0.145882589667488	0.129805909259488	0.133142659894472	0.165040532013009	0.162519045200609	0.131846398945229	0.136959499119546	0.152482607452587	0.150573149407422	0.185539861144362	0.159841261092432	0.0497172332359704	0.0867097587892165	0.0518705828956753	0.0229726625315874	0.0575539568345324	0.0592031259250488	0.0379776881082364	0.0582561978121561	0.0445483906893863	0.0626653669405375	0.0470440646071821	0.043560331058516	0.0882329349482634	0.0609797411748763	0.10598459690525
ENSGALP00000005154	polymerase I and transcript release factor	PTRF	0.00178805790757729	-0.353815185068681	0.0271788367457873	0.0591133004926108	0.0675219446320054	0.0879043600562588	0.0299610506341756	0.0527379801353608	0.0850742036109273	0.0640683395621997	0.0790357636830666	0.0488917861799218	0.0482005141388175	0.0852878464818763	0.0485484027575493	0.0569638279692395	0.0645637336284818	0.0327278677794142	0.0355082112738571	0.0601395236949723	0.171514818880351	0.171034760299814	0.160712078130795	0.152867498397357	0.150478132129508	0.187912646013205	0.203263198373894	0.180982195265114	0.162012770418374	0.165144744511366	0.0478812544888676	0.132282422973047	0.0870051581629482	0.0551789374113196	0.0907735200674318	0.0612604334175664	0.052757793764988	0.0651234385175537	0.0664609541894137	0.0712020195481908	0.0556854883617329	0.0417769112936917	0.0470440646071821	0.0653404965877741	0.0802117590438758	0.0745307947692933	0.0918533173178831
ENSGALP00000005480	aldo-keto reductase family 1. member B1 (aldose reductase)	AKR1B1	NA	NA																			0.418496158068057	0.42255646662307	0.469773766843862	0.62133241284087	0.35920586379302	0.401218892839005	0.521891995824864	0.503815300332616	0.495568474220909	0.310860695550806	0.221450802011013	0.165353028716309	0.11807842893543	0.173419517578433	0.175063217272904	0.153151083543916	0.177458033573141	0.159848439997632	0.147163541419416	0.155349860832416	0.178193562757545	0.146219189527921	0.0862474517798338	0.10890082764629	0.152402342183364	0.189714750321838	0.197837914223133
ENSGALP00000005492	ATP-citrate synthase	ACLY	0.0000229305743681904	0.516296951642088	0.108715346983149	0.0295566502463054	0.078775602070673	0.0439521800281294	0.0699091181464097	0.0351586534235739	0.0567161357406182	0.0640683395621997	0.0790357636830666	0.0488917861799218	0.12853470437018	0.0511727078891258	0.106806486066608	0.0664577992974461	0.0830105146651909	0.106365570283096	0.142032845095428	0.0721674284339668	0.00686059275521405	0.00503043412646511							0.00476508148289336				0.0248586166179852	0.0394135267223711	0.0389029371717565	0.0918906501263496	0.0143884892086331	0.0296015629625244	0.0712081652029433	0.0453103760761214	0.0389798418532131	0.0765910040384348	0.0392033871726517	0.0363002758820967	0.0160423518087752	0.0677552679720848	0.0282625591747333
ENSGALP00000005520	Uncharacterized protein	ALDH9A1	5.54829079987452E-15	0.756749700396839	0.144953795977532	0.197044334975369	0.101282916948008	0.193389592123769	0.209727354439229	0.131844950338402	0.189053785802061	0.234917245061399	0.167950997826516	0.130378096479791	0.200835475578406	0.17910447761194	0.281580735993786	0.341782967815437	0.258254934513927	0.270004909180167	0.275188637372392	0.192446475823911			0.0123624675485227	0.0147936288771636	0.00970826658900053	0.00507872016251905	0.0164807998681536	0.0146742320485228					0.0435025790814741	0.0788270534447422	0.0583544057576347	0.0689179875947622	0.0815347721822542	0.0355218755550293	0.0664609541894137	0.0776749304162082	0.0835282325425994	0.0696281854894861	0.023522032303591	0.043560331058516	0.0561482313307131	0.0880818483637103	0.0423938387620999
ENSGALP00000005607	Uncharacterized protein	PRELP	9.41272562424659E-16	-0.724819771841104	0.0905961224859576	0.0295566502463054	0.0112536574386676	0.0791139240506329	0.019974033756117	0.0439483167794673	0.0567161357406182	0.0320341697810998	0.0395178818415333	0.0814863102998696	0.0160668380462725	0.102345415778252	0.0388387222060394	0.00949397132820659	0.00922339051835455	0.0163639338897071	0.0443852640923214	0.0481116189559779	0.301866081229418	0.271643442829116	0.247249350970454	0.320528625671877	0.344643463909519	0.385982732351447	0.219743998242048	0.234787712776365	0.304965214905175	0.398290266174471	0.538664112999761	0.451964945157912	0.155366353862408	0.20495033895633	0.168579394410945	0.130178421012329	0.100719424460432	0.106565626665088	0.132921908378827	0.200660236908538	0.144782269740506	0.160144826625818	0.196016935863259	0.174241324234064	0.176465869896527	0.155837116335795	0.219034833604183
ENSGALP00000005643	bifunctional purine biosynthesis protein PURH ; Bifunctional enzyme that catalyzes 2 steps in purine biosynthesis	ATIC	0.144066878061591	-0.171036078145325	0.036238448994383	0.0394088669950739	0.0337609723160027	0.070323488045007	0.0599221012683511	0.0527379801353608	0.0850742036109273	0.0854244527495996		0.0325945241199478	0.104434447300771	0.0682302771855011	0.0582580833090591	0.0379758853128264	0.0276701715550636	0.0409098347242677	0.0532623169107856	0.0481116189559779	0.00686059275521405	0.0402434730117209	0.00618123377426134	0.0394496770057695	0.0582495995340032	0.0406297613001524	0.027467999780256	0.0146742320485228	0.00953016296578671	0.0097143967359627	0.0119703136222169	0.0220470704955079	0.0870051581629482	0.070944348100268	0.0972573429293912	0.076575541771958	0.105515587529976	0.136167189627612	0.0664609541894137	0.0906207521522429	0.0668225860340795	0.090516641136332	0.101928806648894	0.0943807172934514	0.0641694072351007	0.0813063215665018	0.0706563979368332
ENSGALP00000005654	fibronectin precursor ; Fibronectins bind cell surfaces and various compounds including collagen. fibrin. heparin. DNA. and actin. Fibronectins are involved in cell adhesion. cell motility. opsonization. wound healing. and maintenance of cell shape	FN1	2.98139368661321E-12	-0.677422370645459	0.0181192244971915	0.0295566502463054		0.0351617440225035	0.00998701687805852	0.0351586534235739	0.0472634464505152	0.0106780565936999	0.02963841138115	0.0244458930899609	0.032133676092545	0.0341151385927505	0.0485484027575493	0.0284819139846198	0.00922339051835455	0.0163639338897071	0.0355082112738571	0.0120279047389945	0.109769484083425	0.130791287288093	0.173074545679318	0.113417821391587	0.106790932479006	0.15744032503809	0.219743998242048	0.132068088436705	0.066711140760507	0.0291431902078881	0.0119703136222169	0.0330706057432619	0.130507737244422	0.0945924641336907	0.11022498865331	0.229726625315874	0.163069544364508	0.142087502220117	0.185141229527652	0.148876949964399	0.178193562757545	0.139256370978972	0.203857613297789	0.159721213881226	0.176465869896527	0.162612643133004	0.176640994842083
ENSGALP00000005680	Uncharacterized protein	AK2	3.31672840015383E-07	-0.547464826552504	0.0452980612429788	0.0492610837438424	0.0450146297546703	0.0175808720112518	0.0299610506341756	0.0351586534235739	0.0378107571604121	0.0640683395621997	0.0493973523019166	0.0244458930899609		0.0341151385927505	0.00970968055150986	0.0474698566410329	0.0276701715550636	0.0163639338897071	0.00887705281846427	0.0481116189559779	0.185236004390779	0.140852155541023	0.142168376808011	0.118349031017309	0.140769865540508	0.137125444388014	0.126352798989178	0.141850909802387	0.152482607452587	0.165144744511366	0.197510174766579	0.192911866835694	0.0372879249269778	0.070944348100268	0.0648382286195941	0.0612604334175664	0.052757793764988	0.0414421881475342	0.0332304770947069	0.0582561978121561	0.0612540371979062	0.0417769112936917	0.0548847420417124	0.0363002758820967	0.0320847036175503	0.0609797411748763	0.0777220377305165
ENSGALP00000005834	Uncharacterized protein	PAPSS2	4.65771210412948E-08	-0.577454324389027	0.00905961224859576	0.0394088669950739	0.0337609723160027	0.0351617440225035		0.00878966335589347		0.0106780565936999	0.0197589409207666	0.0325945241199478	0.032133676092545	0.0341151385927505	0.0388387222060394	0.0189879426564132	0.0461169525917727	0.0245459008345606	0.0532623169107856	0.0360837142169834	0.00686059275521405	0.0704260777705116	0.0803560390653975	0.0690369347600966	0.131061598951507	0.0558659217877095	0.0164807998681536	0.0440226961455684	0.0285904888973601	0.0534291820477948	0.00598515681110845	0.0330706057432619	0.0870051581629482	0.102475169478165	0.0907735200674318	0.176123746075503	0.139088729016787	0.153928127405127	0.10918585331118	0.0776749304162082	0.128076623231986	0.111405096783178	0.0705660969107731	0.0871206621170321	0.104275286757039	0.0948573751609188	0.0847876775241998
ENSGALP00000006018	Uncharacterized protein	PABPC4	0.0000668240600519854	0.515178527705605	0.117774959231745	0.0591133004926108	0.0337609723160027	0.0615330520393812	0.0399480675122341	0.0966862969148282	0.0378107571604121	0.0213561131873999	0.0592768227622999	0.0651890482398957	0.0241002570694087	0.0597014925373134	0.0194193611030197	0.0664577992974461	0.0461169525917727	0.0572737686139748	0.0532623169107856	0.0240558094779889													0.0372879249269778	0.00788270534447422	0.0453867600337159	0.0153151083543916	0.0431654676258993	0.0236812503700195	0.0189888440541182	0.019418732604052	0.0278427441808665	0.0208884556468458	0.023522032303591	0.0145201103528387	0.0160423518087752	0.0203265803916254	0.0282625591747333
ENSGALP00000006089	Uncharacterized protein	KRT20	0.0000623545080198223	0.444059544013325	0.389563326689618	0.354679802955665	0.495160927301373	0.457102672292546	0.4094676920004	0.45706249450646	0.548255978825976	0.501868659903898	0.543370875321083	0.423728813559322	0.313303341902314	0.400852878464819	0.534032430333042	0.379758853128264	0.479616306954436	0.245459008345606	0.310696848646249	0.372865046908828	0.569429198682766	0.432617334876	0.562492273457782	0.355047093051926	0.325226930731518	0.462163534789233	0.477943196176454	0.469575425552729	0.333555703802535	0.330289489022732	0.137658606655494	0.303147219313234	0.149151699707911	0.236481160334227	0.168579394410945	0.23738417949307	0.139088729016787	0.177609377775147	0.128174697365298	0.213606058644572	0.183762111593719	0.236735830664253	0.133291516387016	0.145201103528387	0.224592925322852	0.216816857510671	0.247297392778916
ENSGALP00000006218	Adenylyl cyclase-associated protein	CAP1	2.02681595762311E-09	0.617386011192719	0.416742163435405	0.423645320197044	0.652712131442719	0.369198312236287	0.559272945171277	0.606486771556649	0.519897910955667	0.480512546716498	0.523611934400316	0.399282920469361	0.249035989717224	0.366737739872068	0.446645305369453	0.36077091047185	0.479616306954436	0.237277041400753	0.275188637372392	0.481116189559779	0.192096597145993	0.311886915840837	0.271974286067499	0.355047093051926	0.354351730498519	0.304723209751143	0.423007196615942	0.513598121698298	0.376441437148575	0.174859141247329	0.065836724922193	0.187400099211817	0.174010316325896	0.181302222922907	0.129676457239188	0.252699287847462	0.316546762589928	0.272334379255225	0.242107761690007	0.284808078192763	0.222741953446932	0.229773012115304	0.21953896816685	0.225061710469	0.152402342183364	0.13551053594417	0.155444075461033
ENSGALP00000006240	collagen alpha-3(VI) chain precursor ; Collagen VI acts as a cell-binding protein	COL6A3	2.40613633133069E-07	0.570168023561104	0.489219061424171	0.610837438423645	0.405131667792032	0.439521800281294	0.349545590732048	0.316427880812165	0.472634464505152	0.266951414842499	0.395178818415333	0.554106910039113	1.16484575835476	0.281449893390192	0.66025827750267	0.968385075477072	0.747094631986718	1.06365570283096	1.18064802485575	0.649506855905701			0.0247249350970454	0.0345184673800483	0.0194165331780011	0.0253936008125952	0.115365599077075	0.0538055175112502	0.00476508148289336		0.00598515681110845		0.341805978497297	0.394135267223711	0.389029371717565	0.459453250631748	0.220623501199041	0.26641406666272	0.783289817232376	0.420739206421128	0.373092772023611	0.313326834702688	0.392033871726517	0.312182372586032	0.20052939760969	0.487837929399011	0.275559951953649
ENSGALP00000006284	heterogeneous nuclear ribonucleoprotein H3	HNRNPH3	0.0688971588344272	-0.210570170870835	0.117774959231745	0.137931034482759	0.112536574386676	0.219760900140647	0.149805253170878	0.193372593829656	0.160695717931752	0.213561131873999	0.14819205690575	0.138526727509778	0.0883676092544987	0.170575692963753	0.223322652684727	0.170891483907719	0.119904076738609	0.106365570283096	0.106524633821571	0.192446475823911	0.315587266739846	0.241460838070325	0.265793052293238	0.212042013906011	0.232998398136013	0.253936008125952	0.219743998242048	0.215222070045001	0.204898503764414	0.213716728191179	0.257361742877663	0.242517775450587	0.261015474488845	0.212833044300804	0.239901445892498	0.122520866835133	0.124700239808153	0.148007814812622	0.094944220270591	0.155349860832416	0.116939525559639	0.160144826625818	0.196016935863259	0.174241324234064	0.176465869896527	0.108408428755336	0.134247156079983
ENSGALP00000006295	60S ribosomal protein L11	RPL11	0.009202247912754	0.297949629531521	0.0181192244971915	0.0591133004926108	0.0675219446320054	0.0527426160337553	0.0599221012683511	0.0527379801353608	0.0472634464505152	0.0533902829684997	0.0592768227622999	0.0488917861799218	0.0241002570694087	0.0511727078891258	0.0485484027575493	0.0474698566410329	0.0461169525917727	0.0490918016691213	0.0532623169107856	0.0721674284339668	0.0617453347969265	0.045273907138186	0.0494498701940907	0.0394496770057695	0.0436871996505024	0.0355510411376333	0.0439487996484096	0.0342398747798865	0.0333555703802535	0.0437147853118321	0.0598515681110845	0.0440941409910158	0.111863774780933	0.0945924641336907	0.0648382286195941	0.0306302167087832	0.0959232613908873	0.0592031259250488	0.0142416330405887	0.0388374652081041	0.0556854883617329	0.0348140927447431	0.0470440646071821	0.043560331058516	0.0240635277131627	0.013551053594417	0.0635907581431499
ENSGALP00000006315	Uncharacterized protein	TJP1	0.0614645858343337	-0.263463510981889				0.00879043600562588						0.00814863102998696		0.0511727078891258							0.00686059275521405			0.00986241925144238	0.0291247997670016	0.0203148806500762	0.0054935999560512		0.00953016296578671	0.014571595103944		0.00551176762387698	0.111863774780933	0.0945924641336907	0.0907735200674318	0.0612604334175664	0.0815347721822542	0.0828843762950684	0.0569665321623546	0.0582561978121561	0.0890967813787727	0.0626653669405375	0.117610161517955	0.0798606069406128	0.0721905831394882	0.0745307947692933	0.0847876775241998
ENSGALP00000006372	Uncharacterized protein	AKR7A2	0.000127637979208425	0.426870142309583	0.126834571480341	0.177339901477833	0.281341435966689	0.175808720112518	0.19974033756117	0.20216225718555	0.236317232252576	0.245595301655099	0.187709938747283	0.171121251629726	0.12853470437018	0.170575692963753	0.203903291581707	0.189879426564132	0.166021029330382	0.196367206676485	0.213049267643142	0.228530190040895	0.192096597145993	0.171034760299814	0.210161948324886	0.241629271660338	0.208727731663511	0.177755205688167	0.159314398725485	0.21033065936216	0.195368340798628	0.233145521663105	0.197510174766579	0.209447169707325	0.0745758498539556	0.126123285511588	0.123192634377229	0.076575541771958	0.105515587529976	0.0710437511100586	0.0759553762164728	0.110039484756295	0.122508074395812	0.0974794596852806	0.0940881292143641	0.0798606069406128	0.104275286757039	0.0880818483637103	0.162509715254716
ENSGALP00000006415	F-actin-capping protein subunit beta isoforms 1 and 2 ; F-actin-capping proteins bind in a Ca(2+)-independent manner to the fast growing ends of actin filaments (barbed end) thereby blocking the exchange of subunits at these ends. Unlike other capping proteins (such as gelsolin and severin). these proteins do not sever actin filaments. May play a role in the regulation of cell morphology and cyto…	CAPZB	0.171917960243118	-0.15900196575961	0.0905961224859576	0.108374384236453	0.0900292595093405	0.131856540084388	0.119844202536702	0.0703173068471478	0.122884960771339	0.0640683395621997	0.0592768227622999	0.138526727509778	0.0883676092544987	0.170575692963753	0.106806486066608	0.0379758853128264	0.1014572957019	0.0981836033382425	0.0621393697292499	0.0962232379119557	0.157793633369923	0.130791287288093	0.13598714303375	0.138073869520193	0.111645065773506	0.116810563737938	0.115365599077075	0.146742320485228	0.133422281521014	0.10685836409559	0.0778070385444099	0.12677065534917	0.0994344664719408	0.118240580167113	0.0842896972054723	0.0612604334175664	0.15347721822542	0.0947250014800781	0.0712081652029433	0.0712020195481908	0.0890967813787727	0.0974794596852806	0.0784067743453034	0.116160882822709	0.104275286757039	0.101632901958127	0.0706563979368332
ENSGALP00000006578	14-3-3 protein beta/alpha ; Adapter protein implicated in the regulation of a large spectrum of both general and specialized signaling pathways. Binds to a large number of partners. usually by recognition of a phosphoserine or phosphothreonine motif. Binding generally results in the modulation of the activity of the binding partner (By similarity)	YWHAB	0.000196549085645266	0.424531168783067	0.144953795977532	0.0985221674876847	0.123790231825343	0.0527426160337553	0.0898831519025267	0.114265623626615	0.0756215143208243	0.0854244527495996	0.0691562932226833	0.105932203389831	0.120501285347044	0.110874200426439	0.067967763860569	0.0854457419538593	0.110680686220255	0.130911471117657	0.097647581003107	0.10825114265095	0.0686059275521405	0.0301826047587907	0.111262207936704	0.0542433058829331	0.0485413329450027	0.121889283900457	0.148327198813382	0.146742320485228	0.0285904888973601				0.0497172332359704	0.070944348100268	0.0648382286195941	0.107205758480741	0.0671462829736211	0.053282813332544	0.0901970092570615	0.0582561978121561	0.0556854883617329	0.0626653669405375	0.0470440646071821	0.0726005517641934	0.0320847036175503	0.0813063215665018	0.0565251183494665
ENSGALP00000006604	ras GTPase-activating protein-binding protein 1	G3BP1	5.17453086750526E-11	-0.656062165026138	0.036238448994383	0.0394088669950739	0.0562682871933378	0.0439521800281294	0.0499350843902926	0.0527379801353608	0.0661688250307212	0.0533902829684997	0.0592768227622999	0.0244458930899609	0.0241002570694087	0.0170575692963753	0.0485484027575493	0.0474698566410329	0.0368935620734182	0.0163639338897071	0.0355082112738571	0.0601395236949723	0.109769484083425	0.105639116655767	0.0927185066139201	0.103555402140145	0.106790932479006	0.0914169629253428	0.0769103993847168	0.0978282136568186	0.128657200038121	0.150573149407422	0.15561407708882	0.121258887725294	0.105649120626437	0.126123285511588	0.123192634377229	0.0229726625315874	0.0959232613908873	0.0947250014800781	0.0522193211488251	0.0776749304162082	0.116939525559639	0.0974794596852806	0.141132193821546	0.0726005517641934	0.104275286757039	0.121959482349753	0.10598459690525
ENSGALP00000006620	adenosine deaminase ; Catalyzes the hydrolytic deamination of adenosine and 2- deoxyadenosine. Plays an important role in purine metabolism and in adenosine homeostasis. Modulates signaling by extracellular adenosine. and so contributes indirectly to cellular signaling events. May act as a positive regulator of T-cell coactivation (By similarity)	ADA	0.0000748650990149247	0.439762193587389	0.117774959231745	0.0886699507389163	0.0900292595093405	0.0879043600562588	0.0798961350244682	0.0966862969148282	0.113432271481236	0.170848905499199	0.0889152341434499	0.0977835723598435	0.0241002570694087	0.119402985074627	0.106806486066608	0.104433684610272	0.0830105146651909	0.0490918016691213	0.0798934753661784	0.0601395236949723	0.0686059275521405	0.0503043412646511	0.0679935715168748	0.0838305636372602	0.00970826658900053	0.0914169629253428	0.0714167994286656	0.0880453922911368	0.0142952444486801	0.0388575869438508	0.0119703136222169	0.0330706057432619	0.0559318873904667	0.0472962320668453	0.0842896972054723	0.0536028792403706	0.119904076738609	0.053282813332544	0.0237360550676478	0.0712020195481908	0.0890967813787727	0.0487397298426403	0.0470440646071821	0.0653404965877741	0.0481270554263255	0.0677552679720848	0.0565251183494665
ENSGALP00000006626	Uncharacterized protein	ATOX1	5.58013425834642E-10	-0.458756568685356	0.00905961224859576		0.0112536574386676	0.0175808720112518		0.0175793267117869	0.0283580678703091		0.0197589409207666			0.0255863539445629							0.130351262349067	0.0754565118969767	0.0865372728396588	0.0936929828887026	0.0873743993010048	0.0812595226003047	0.0714167994286656	0.068479749559773	0.0810063852091871	0.116572760831552	0.119703136222169	0.11023535247754	0.0372879249269778	0.0551789374113196	0.0453867600337159	0.0306302167087832	0.052757793764988	0.0296015629625244	0.0284832660811773	0.0388374652081041	0.0445483906893863	0.0278512741957945	0.0470440646071821	0.0653404965877741	0.0401058795219379	0.0542042143776679	0.0494594785557832
ENSGALP00000006639	SPARC precursor ; Appears to regulate cell growth through interactions with the extracellular matrix and cytokines. Binds calcium and copper. several types of collagen. albumin. thrombospondin. PDGF and cell membranes. There are two calcium binding sites; an acidic domain that binds 5 to 8 Ca(2+) with a low affinity and an EF-hand loop that binds a Ca(2+) ion with a high affinity (By similarity)	SPARC	1.64681340146034E-08	-0.590728860305217	0.0271788367457873	0.00985221674876847	0.0225073148773351	0.0439521800281294	0.0299610506341756	0.0263689900676804	0.0567161357406182	0.0320341697810998	0.02963841138115	0.0651890482398957		0.0341151385927505	0.0388387222060394		0.0184467810367091	0.0163639338897071		0.0240558094779889	0.144072447859495	0.100608682529302	0.142168376808011	0.0936929828887026	0.0873743993010048	0.162519045200609	0.131846398945229	0.136959499119546	0.0905365481749738	0.111715562463571	0.0418960976777592	0.0826765143581547	0.0683611956994593	0.0788270534447422	0.0778058743435129	0.0459453250631748	0.052757793764988	0.0592031259250488	0.0474721101352955	0.0453103760761214	0.0556854883617329	0.0626653669405375	0.0627254194762427	0.0508203862349354	0.0320847036175503	0.0677552679720848	0.0918533173178831
ENSGALP00000006818	Uncharacterized protein	PLG	0.0357142857142857	-0.227358152093362								0.0106780565936999											0.123490669593853	0.0352130388852558	0.0741748052911361	0.0641057251343755	0.0679578661230037	0.0609446419502285	0.0714167994286656	0.0293484640970456	0.0857714666920804	0.0631435787837575	0.173569547522145	0.11023535247754	0.0932198123174445	0.0788270534447422	0.123192634377229	0.0842330959491538	0.0719424460431655	0.0710437511100586	0.0474721101352955	0.0582561978121561	0.0779596837064261	0.111405096783178	0.101928806648894	0.0943807172934514	0.0641694072351007	0.0609797411748763	0.10598459690525
ENSGALP00000006938	annexin A6 ; May associate with CD21. May regulate the release of Ca(2+) from intracellular stores (By similarity)	ANXA6	0.0000410756158708665	0.502124094146031	0.244609530712086	0.305418719211823	0.191312176457349	0.237341772151899	0.229701388195346	0.158213940406082	0.21741185367237	0.160170848905499	0.26674570243035	0.260756192959583	0.369537275064267	0.187633262260128	0.359258180405865	0.265831197189784	0.258254934513927	0.27818687612502	0.328450954283178	0.276641808996873			0.00618123377426134				0.0054935999560512	0.00489141068284093					0.136722391398919	0.173419517578433	0.103741165791351	0.222069071138678	0.143884892086331	0.142087502220117	0.2088772845953	0.174768593436468	0.116939525559639	0.132293552430024	0.148972871256077	0.166981269057645	0.096254110852651	0.149061589538587	0.0847876775241998
ENSGALP00000007055	Uncharacterized protein	PPA1	1.25872364931813E-08	-0.594466808921064	0.0271788367457873	0.0591133004926108	0.0562682871933378	0.0966947960618847	0.0699091181464097	0.0703173068471478	0.113432271481236	0.117458622530699	0.0592768227622999	0.0488917861799218	0.0241002570694087	0.0597014925373134	0.0582580833090591	0.0284819139846198	0.0553403431101273	0.0163639338897071	0.0266311584553928	0.10825114265095	0.185236004390779	0.135821721414558	0.197799480776363	0.113417821391587	0.126207465657007	0.162519045200609	0.18128879854969	0.151633731168069	0.157247688935481	0.140858752671459	0.143643763466603	0.137794190596924	0.136722391398919	0.157654106889484	0.103741165791351	0.076575541771958	0.0911270983213429	0.124326564442603	0.0807025872300024	0.116512395624312	0.100233879051119	0.111405096783178	0.117610161517955	0.130680993175548	0.104275286757039	0.115183955552544	0.14837843566735
ENSGALP00000007075	Cytochrome b-c1 complex subunit Rieske. mitochondrial ; Component of the ubiquinol-cytochrome c reductase complex (complex III or cytochrome b-c1 complex). which is a respiratory chain that generates an electrochemical potential coupled to ATP synthesis (By similarity)	UQCRFS1	0.103139146591774	0.19039573590429	0.117774959231745	0.108374384236453	0.0450146297546703	0.0615330520393812	0.119844202536702	0.0703173068471478	0.0189053785802061	0.0427122263747998	0.0493973523019166	0.0651890482398957	0.032133676092545	0.102345415778252	0.0582580833090591	0.0759517706256527	0.0553403431101273	0.0981836033382425	0.0355082112738571	0.0721674284339668	0.0823271130625686	0.0704260777705116	0.0618123377426134	0.0838305636372602	0.0922285325955051	0.0964956830878619	0.0659231994726144	0.0538055175112502	0.0857714666920804	0.0922867689916456	0.0718218817333014	0.0992118172297856	0.0248586166179852	0.0315308213778969	0.0453867600337159	0.0459453250631748	0.0479616306954436	0.0355218755550293	0.0379776881082364	0.0712020195481908	0.0389798418532131	0.0348140927447431	0.0313627097381214	0.043560331058516	0.0481270554263255	0.0271021071888339	0.0423938387620999
ENSGALP00000007490	moesin	MSN	5.19677052350935E-08	-0.578510120632267	0.0996557347345534	0.0689655172413793	0.0675219446320054	0.123066104078762	0.0798961350244682	0.0878966335589347	0.0850742036109273	0.0961025093432995	0.0790357636830666	0.0651890482398957	0.096401028277635	0.119402985074627	0.0582580833090591	0.0854457419538593	0.0830105146651909	0.0818196694485354	0.097647581003107	0.0841953331729613	0.185236004390779	0.221339101564465	0.302880454938806	0.231766852408896	0.199019465074511	0.259014728288471	0.324122397407021	0.239679123459206	0.162012770418374	0.126287157567515	0.0718218817333014	0.121258887725294	0.0994344664719408	0.110357874822639	0.0907735200674318	0.114863312657937	0.129496402877698	0.124326564442603	0.118680275338239	0.0970936630202602	0.139213720904332	0.090516641136332	0.117610161517955	0.101640772469871	0.096254110852651	0.128735009146961	0.120115876492616
ENSGALP00000007492	tropomodulin-3	TMOD3	4.17754420290874E-06	-0.505755414286209	0.0543576734915746	0.0492610837438424	0.0450146297546703	0.0527426160337553	0.0599221012683511	0.0527379801353608	0.0567161357406182	0.0533902829684997	0.02963841138115	0.0325945241199478		0.0426439232409382	0.0485484027575493	0.0284819139846198	0.0461169525917727			0.0721674284339668	0.109769484083425	0.0754565118969767	0.0988997403881815	0.0739681443858178	0.0873743993010048	0.0964956830878619	0.104378399164973	0.0880453922911368	0.0953016296578671	0.111715562463571	0.107732822599952	0.137794190596924	0.0683611956994593	0.070944348100268	0.0713220514815535	0.0229726625315874	0.0719424460431655	0.0651234385175537	0.0569665321623546	0.0647291086801735	0.0501169395255596	0.0557025483915889	0.0627254194762427	0.0726005517641934	0.0802117590438758	0.0542042143776679	0.113050236698933
ENSGALP00000007504	spectrin alpha chain. brain ; Morphologically. spectrin-like proteins appear to be related to spectrin. showing a flexible rod-like structure. They can bind actin but seem to differ in their calmodulin-binding activity. In nonerythroid tissues. spectrins. in association with some other proteins. may play an important role in membrane organization	SPTAN1	0.00393959191041923	0.337255835542244	0.29896720420366	0.206896551724138	0.348863380598695	0.263713080168776	0.179766303805053	0.254900237320911	0.283580678703091	0.288307528029899	0.32602252519265	0.293350717079531	0.522172236503856	0.32409381663113	0.398096902611904	0.265831197189784	0.470392916436082	0.409098347242677	0.417221482467821	0.156362761606928	0.00686059275521405	0.0251521706323256	0.0432686364198294	0.0493120962572119	0.0485413329450027	0.0406297613001524	0.0604295995165632	0.0391312854627274	0.00953016296578671			0.00551176762387698	0.1677956621714	0.228598454989752	0.162095571548985	0.413507925568573	0.321342925659472	0.26641406666272	0.365535248041775	0.148876949964399	0.272858892972491	0.271549923408996	0.141132193821546	0.166981269057645	0.23261410122724	0.406531607832509	0.176640994842083
ENSGALP00000007511	Uncharacterized protein	ALDH2	0.000477390104932557	-0.3924913389021	0.181192244971915	0.187192118226601	0.157551204141346	0.193389592123769	0.119844202536702	0.131844950338402	0.160695717931752	0.170848905499199	0.167950997826516	0.138526727509778	0.0883676092544987	0.162046908315565	0.174774249927177	0.208867369220545	0.147574248293673	0.188185239731631	0.168664003550821	0.180418571084917	0.301866081229418	0.281704311082046	0.27815551984176	0.300803787168993	0.271831464492015	0.299644489588624	0.346096797231226	0.298376051653297	0.243019155627561	0.208859529823198	0.161599233899928	0.203935402083448	0.130507737244422	0.173419517578433	0.142644102963107	0.252699287847462	0.143884892086331	0.153928127405127	0.128174697365298	0.22007896951259	0.178193562757545	0.215847375017407	0.164654226125137	0.152461158704806	0.184487045800914	0.230367911105088	0.19077227442945
ENSGALP00000007525	Mimecan ; Induces bone formation in conjunction with TGF-beta-1 or TGF-beta-2 (By similarity)	OGN	0.00993038231510067	0.295084729247564	0.144953795977532	0.177339901477833	0.292595093405357	0.158227848101266	0.189753320683112	0.20216225718555	0.160695717931752	0.138814735718099	0.197589409207666	0.122229465449804	0.0883676092544987	0.14498933901919	0.0970968055150986	0.180385455235925	0.230584762958864	0.11454753722795	0.142032845095428	0.180418571084917	0.212678375411636	0.176065194426279	0.191618247002102	0.20711080428029	0.203873598369011	0.203148806500762	0.18128879854969	0.180982195265114	0.195368340798628	0.194287934719254	0.19152501795547	0.220470704955079	0.0745758498539556	0.0867097587892165	0.0648382286195941	0.0612604334175664	0.0623501199040767	0.0651234385175537	0.0617137431758842	0.0582561978121561	0.0779596837064261	0.0765910040384348	0.0940881292143641	0.116160882822709	0.096254110852651	0.0745307947692933	0.0918533173178831
ENSGALP00000007526	Unconventional myosin-Ia	MYO1A	0.0472685282706806	0.254612468853113	0.135894183728936	0.0886699507389163	0.0225073148773351	0.0263713080168776	0.0699091181464097	0.0351586534235739	0.0189053785802061	0.0320341697810998	0.0493973523019166	0.0407431551499348	0.184768637532134		0.106806486066608	0.132915598594892	0.147574248293673	0.229095074455899	0.221926320461607	0.0841953331729613	0.00686059275521405		0.00618123377426134										0.0062146541544963	0.0157654106889484	0.00648382286195941	0.0076575541771958			0.042724899121766	0.019418732604052	0.0278427441808665	0.0278512741957945				0.0474286875804594	0.0141312795873666
ENSGALP00000007819	xaa-Pro dipeptidase	PEPD	1.47887164979866E-12	0.755954762823025	0.0996557347345534	0.0886699507389163	0.0900292595093405	0.167018284106892	0.119844202536702	0.105475960270722	0.160695717931752	0.128136679124399	0.128433115984983	0.162972620599739	0.0883676092544987	0.153518123667377	0.165064569375668	0.104433684610272	0.147574248293673	0.188185239731631	0.150909897913893	0.0360837142169834				0.0591745155086543	0.0339789330615019		0.0054935999560512		0.0142952444486801	0.0097143967359627			0.0435025790814741	0.0315308213778969	0.0259352914478376	0.0306302167087832	0.0575539568345324	0.0651234385175537	0.0379776881082364	0.0323645543400867	0.0334112930170398	0.0208884556468458	0.023522032303591	0.043560331058516	0.0240635277131627	0.0271021071888339	0.0353281989684166
ENSGALP00000008114	55 kDa erythrocyte membrane protein ; May play a role in the regulation of neutrophil polarization (By similarity)	MPP1	0.00597361341071564	-0.313706581093284	0.0724768979887661	0.0591133004926108	0.078775602070673	0.0439521800281294	0.0599221012683511	0.0703173068471478	0.0567161357406182	0.106780565936999	0.0889152341434499	0.0488917861799218	0.0241002570694087	0.0426439232409382	0.0388387222060394	0.0759517706256527	0.0645637336284818	0.0490918016691213	0.0532623169107856	0.0841953331729613	0.0548847420417124	0.105639116655767	0.105080974162443	0.108486611765866	0.0776661327120043	0.0761808024377857	0.104378399164973	0.0929368029739777	0.109596874106547	0.0582863804157762	0.0119703136222169	0.0330706057432619	0.062146541544963	0.070944348100268	0.0648382286195941	0.0995482043035455	0.0623501199040767	0.0473625007400391	0.0712081652029433	0.0712020195481908	0.0556854883617329	0.0974794596852806	0.0705660969107731	0.0508203862349354	0.096254110852651	0.0609797411748763	0.0353281989684166
ENSGALP00000008131	vinculin ; Actin filament (F-actin)-binding protein involved in cell-matrix adhesion and cell-cell adhesion. Regulates cell- surface E-cadherin expression and potentiates mechanosensing by the E-cadherin complex. May also play important roles in cell morphology and locomotion	VCL	0.609648833179146	0.0601629059630956	0.190251857220511	0.266009852216749	0.213819491334684	0.307665260196906	0.189753320683112	0.20216225718555	0.274127989412988	0.309663641217298	0.256866231969966	0.162972620599739	0.184768637532134	0.255863539445629	0.271871055442276	0.237349283205165	0.276701715550636	0.171821305841924	0.195295162006214	0.264613904257878	0.21953896816685	0.306856481714372	0.407961429101249	0.305734996794714	0.315518664142517	0.345352971051295	0.472449596220403	0.371747211895911	0.209663585247308	0.189430736351273	0.0418960976777592	0.170864796340186	0.142937045553415	0.126123285511588	0.207482331582701	0.176123746075503	0.215827338129496	0.219051565922681	0.237360550676478	0.161822771700434	0.172625013921372	0.194958919370561	0.180335580994198	0.225061710469	0.208550573514077	0.210041330713463	0.141312795873666
ENSGALP00000008191	Uncharacterized protein	CES1	0.000218231203554112	0.443676699715334	0.135894183728936	0.0591133004926108	0.180058519018681	0.0615330520393812	0.189753320683112	0.131844950338402	0.0472634464505152	0.224239188467699	0.02963841138115	0.0488917861799218	0.112467866323907	0.0852878464818763	0.0873871249635887	0.132915598594892	0.1014572957019	0.155457371952217	0.133155792276964	0.156362761606928		0.00503043412646511	0.0123624675485227	0.00493120962572119	0.00485413329450027	0.0304723209751143	0.0219743998242048	0.0293484640970456					0.0310732707724815	0.0630616427557938	0.0778058743435129	0.0918906501263496	0.0143884892086331	0.0473625007400391	0.0522193211488251	0.0582561978121561	0.0167056465085199	0.0696281854894861			0.00802117590438758	0.0474286875804594	0.0282625591747333
ENSGALP00000008193	Uncharacterized protein	ENSGALG00000005114	0.0641612736514039	0.23385555066602	0.0905961224859576	0.0492610837438424	0.146297546702678	0.0615330520393812	0.139818236292819	0.123055286982509	0.0472634464505152	0.117458622530699	0.0395178818415333	0.0407431551499348	0.0482005141388175	0.0597014925373134	0.0388387222060394	0.104433684610272	0.0737871241468364	0.0736377025036819	0.115401686640036	0.0721674284339668		0.0503043412646511				0.0406297613001524				0.0097143967359627		0.0330706057432619	0.0248586166179852	0.0551789374113196	0.0518705828956753	0.076575541771958	0.00959232613908873	0.0296015629625244	0.0332304770947069	0.0517832869441388	0.0167056465085199	0.0626653669405375			0.00802117590438758	0.0406531607832509	0.0141312795873666
ENSGALP00000008224	proteasome subunit alpha type-7 ; The proteasome is a multicatalytic proteinase complex which is characterized by its ability to cleave peptides with Arg. Phe. Tyr. Leu. and Glu adjacent to the leaving group at neutral or slightly basic pH. The proteasome has an ATP-dependent proteolytic activity	PSMA7	1.21757194207241E-08	-0.598464762154258	0.00905961224859576	0.0197044334975369	0.0450146297546703	0.0351617440225035	0.0399480675122341	0.0175793267117869	0.00945268929010303	0.0320341697810998	0.0395178818415333	0.0244458930899609		0.0426439232409382	0.0194193611030197		0.00922339051835455	0.00818196694485354	0.00887705281846427		0.0823271130625686	0.0905478142763721	0.0494498701940907	0.0936929828887026	0.0825202660065045	0.1066531234129	0.082403999340768	0.0978282136568186	0.0810063852091871	0.0922867689916456	0.0359109408666507	0.0661412114865237	0.062146541544963	0.0315308213778969	0.0518705828956753	0.0306302167087832	0.0479616306954436	0.0592031259250488	0.0332304770947069	0.0647291086801735	0.0445483906893863	0.0348140927447431	0.0392033871726517	0.0508203862349354	0.0641694072351007	0.0542042143776679	0.0282625591747333
ENSGALP00000008236	clathrin heavy chain 1	CLTC	0.0691258619195584	0.243817273323615	0.244609530712086	0.197044334975369	0.078775602070673	0.0966947960618847	0.0499350843902926	0.0615276434912543	0.0756215143208243	0.0961025093432995	0.0592768227622999	0.154823989569752	0.457904884318766	0.0426439232409382	0.330129138751335	0.332288996487231	0.239808153477218	0.417280314187531	0.514869063470928	0.192446475823911													0.142937045553415	0.14977140154501	0.149127925825066	0.214411516961483	0.0479616306954436	0.0296015629625244	0.360788037028246	0.161822771700434	0.172625013921372	0.15318200807687	0.109769484083425	0.116160882822709	0.0882329349482634	0.237143437902297	0.0847876775241998
ENSGALP00000008315	aminopeptidase N ; Broad specificity aminopeptidase. Degrades a variety of peptides possessing various N-terminal amino acids including hydrophobic. basic and acidic amino acids. Preferentially hydrolyzes small peptides consisting of 4 or 5 amino acids. Hydrolyzes the N-terminal Xaa-Pro bonds in the chicken brain peptide Leu-Pro-Leu-Arg-PheNH2. the substance P fragment Arg-Pro- Lys-Pro and the br…	ANPEP	1.68131459824061E-14	0.733990948640632	0.144953795977532	0.0985221674876847	0.101282916948008	0.114275668073136	0.129831219414761	0.0878966335589347	0.103979582191133	0.117458622530699	0.1185536455246	0.0977835723598435	0.112467866323907	0.0426439232409382	0.0873871249635887	0.132915598594892	0.110680686220255	0.090001636393389	0.097647581003107	0.0240558094779889	0.0411635565312843	0.0201217365058605	0.0309061688713067	0.0197248385028848	0.0194165331780011	0.0152361604875571	0.0109871999121024	0.0146742320485228	0.00953016296578671	0.00485719836798135	0.0119703136222169	0.0220470704955079	0.0124293083089926	0.00788270534447422	0.0129676457239188	0.0306302167087832	0.0143884892086331	0.0118406251850098	0.0094944220270591	0.00647291086801735	0.0111370976723466	0.0139256370978972	0.00784067743453034	0.0145201103528387	0.00802117590438758	0.013551053594417	0.0141312795873666
ENSGALP00000008485	Annexin	ANXA7	0.00149533876126051	0.361751898218152	0.0634172857401703	0.0689655172413793	0.0337609723160027	0.0615330520393812	0.0699091181464097	0.0527379801353608	0.0661688250307212	0.0533902829684997	0.0889152341434499	0.0896349413298566	0.0562339331619537	0.0682302771855011	0.067967763860569	0.0854457419538593	0.0737871241468364	0.0409098347242677	0.0355082112738571	0.0360837142169834	0.0411635565312843	0.045273907138186	0.0309061688713067	0.0641057251343755	0.0825202660065045	0.0812595226003047	0.0878975992968192	0.068479749559773	0.0857714666920804	0.0534291820477948	0.00598515681110845	0.0440941409910158	0.0124293083089926	0.0394135267223711	0.0324191143097971	0.038287770885979	0.0335731414868106	0.0414421881475342	0.0474721101352955	0.0258916434720694	0.0278427441808665	0.0487397298426403	0.0156813548690607	0.00726005517641934	0.0240635277131627	0.0542042143776679	0.0282625591747333
ENSGALP00000008498	Uncharacterized protein	TKT	0.553785578849334	0.0768115483799805	0.0634172857401703	0.0788177339901478	0.0562682871933378	0.0439521800281294	0.0798961350244682	0.0615276434912543	0.0378107571604121	0.0640683395621997	0.0395178818415333	0.0651890482398957	0.0883676092544987	0.0341151385927505	0.0776774444120788	0.0759517706256527	0.1014572957019	0.130911471117657	0.106524633821571	0.0601395236949723			0.00618123377426134		0.00485413329450027		0.0164807998681536	0.00489141068284093					0.0497172332359704	0.0551789374113196	0.0648382286195941	0.107205758480741	0.0959232613908873	0.106565626665088	0.113933064324709	0.0453103760761214	0.0668225860340795	0.0696281854894861	0.0470440646071821	0.0580804414113547	0.0320847036175503	0.0609797411748763	0.0565251183494665
ENSGALP00000008530	Uncharacterized protein ; Component of the eukaryotic translation initiation factor 3 (eIF-3) complex. which is involved in protein synthesis and. together with other initiation factors. stimulates binding of mRNA and methionyl-tRNAi to the 40S ribosome (By similarity)	EIF3F	5.83404312127444E-11	0.65906216274562	0.0634172857401703	0.0689655172413793	0.0562682871933378	0.0615330520393812	0.0599221012683511	0.0791069702030412	0.0661688250307212	0.0854244527495996	0.0691562932226833	0.0570404172099087	0.032133676092545	0.0511727078891258	0.0485484027575493	0.0474698566410329	0.0645637336284818	0.0490918016691213	0.0532623169107856	0.0721674284339668	0.00686059275521405	0.0352130388852558	0.0494498701940907	0.0394496770057695	0.0339789330615019	0.0457084814626714	0.0659231994726144	0.0635883388769321	0.0333555703802535	0.00485719836798135		0.0165353028716309	0.0248586166179852	0.0157654106889484	0.0194514685858782	0.0459453250631748	0.0335731414868106	0.0296015629625244	0.0332304770947069	0.0258916434720694	0.0222741953446932	0.0208884556468458	0.0156813548690607	0.0145201103528387	0.0160423518087752	0.0338776339860424	0.02119691938105
ENSGALP00000008589	Uncharacterized protein	SORBS1	8.90171920869027E-13	-0.689008518291642	0.0543576734915746	0.0591133004926108	0.078775602070673	0.105485232067511	0.0798961350244682	0.0878966335589347	0.170148407221855	0.106780565936999	0.0889152341434499	0.114080834419817	0.0241002570694087	0.127931769722815	0.0776774444120788	0.0664577992974461	0.0461169525917727	0.0245459008345606	0.0266311584553928	0.0481116189559779	0.315587266739846	0.337039086473163	0.309061688713067	0.261354110163223	0.276685597786515	0.299644489588624	0.27467999780256	0.283701819604774	0.290669970456495	0.340003885758694	0.371079722288724	0.385823733671388	0.192654278789385	0.20495033895633	0.22044997730662	0.0842330959491538	0.167865707434053	0.124326564442603	0.180394018514123	0.239497702116642	0.239447599955452	0.215847375017407	0.203857613297789	0.203281544939742	0.248656453036015	0.189714750321838	0.162509715254716
ENSGALP00000008657	hydroxyacylglutathione hydrolase. mitochondrial precursor ; Thiolesterase that catalyzes the hydrolysis of S-D- lactoyl-glutathione to form glutathione and D-lactic acid	HAGH	0.000836727221201842	-0.378669395719126	0.0271788367457873	0.0492610837438424	0.0562682871933378	0.0615330520393812	0.0499350843902926	0.0527379801353608	0.0567161357406182	0.0320341697810998	0.0493973523019166	0.0651890482398957	0.0160668380462725	0.0597014925373134	0.0388387222060394	0.0189879426564132	0.0368935620734182		0.0355082112738571	0.0240558094779889	0.0686059275521405	0.110669550782233	0.0618123377426134	0.0986241925144238	0.121353332362507	0.0914169629253428	0.131846398945229	0.112502445705341	0.119127037072334	0.116572760831552	0.125688293033277	0.115747120101417	0.0745758498539556	0.0472962320668453	0.0583544057576347	0.0153151083543916	0.0431654676258993	0.0355218755550293	0.0474721101352955	0.0388374652081041	0.0668225860340795	0.0765910040384348	0.0392033871726517	0.0508203862349354	0.0802117590438758	0.0474286875804594	0.0635907581431499
ENSGALP00000008695	Uncharacterized protein	Gga.5362	0.000683029726182925	-0.382464187908251	0.117774959231745	0.118226600985222	0.123790231825343	0.158227848101266	0.159792270048936	0.184582930473763	0.198506475092164	0.106780565936999	0.138312586445367	0.1874185136897	0.0562339331619537	0.196162046908316	0.126225847169628	0.0949397132820659	0.119904076738609	0.090001636393389	0.0710164225477142	0.0721674284339668	0.356750823271131	0.326978218220232	0.339967857584374	0.276147739040387	0.291247997670016	0.294565769426105	0.313135197494918	0.337507337116024	0.352616029734108	0.354575480862638	0.395020349533158	0.352753127928127	0.124293083089926	0.173419517578433	0.155611748687026	0.114863312657937	0.139088729016787	0.100645314072583	0.0996914312841206	0.129458217360347	0.155919367412852	0.139256370978972	0.156813548690607	0.159721213881226	0.184487045800914	0.155837116335795	0.162509715254716
ENSGALP00000008777	Uncharacterized protein	PNAT3	4.3635122201868E-09	-0.614029832104933	0.0181192244971915			0.00879043600562588	0.0299610506341756	0.00878966335589347	0.0189053785802061		0.00987947046038332	0.0162972620599739		0.0170575692963753	0.00970968055150986	0.0379758853128264	0.0368935620734182		0.00887705281846427	0.0240558094779889	0.0137211855104281	0.0402434730117209	0.0494498701940907	0.0739681443858178	0.0922285325955051	0.101574403250381	0.0878975992968192	0.127176677753864	0.0714762222434004	0.0242859918399067		0.0165353028716309	0.0248586166179852	0.0315308213778969	0.0324191143097971	0.0536028792403706	0.0719424460431655	0.0414421881475342	0.0474721101352955	0.0517832869441388	0.0612540371979062	0.0417769112936917	0.023522032303591	0.0290402207056774	0.0481270554263255	0.0406531607832509	0.0565251183494665
ENSGALP00000008802	Uncharacterized protein	RPS2	0.0748966121732506	0.206272820444899	0.0181192244971915	0.0591133004926108	0.0900292595093405	0.123066104078762	0.0898831519025267	0.105475960270722	0.113432271481236	0.149492792311799	0.128433115984983	0.154823989569752	0.12853470437018	0.110874200426439	0.126225847169628	0.123421627266686	0.0922339051835455	0.11454753722795	0.159786950732357	0.0240558094779889	0.0205817782656422	0.0754565118969767	0.0370874026455681	0.0887617732629814	0.131061598951507	0.00507872016251905	0.0219743998242048	0.00978282136568186	0.0953016296578671	0.155430347775403	0.23342111563323	0.165353028716309	0.136722391398919	0.102475169478165	0.11022498865331	0.0536028792403706	0.0815347721822542	0.0947250014800781	0.0759553762164728	0.0906207521522429	0.100233879051119	0.111405096783178	0.125450838952485	0.10890082764629	0.0641694072351007	0.0880818483637103	0.134247156079983
ENSGALP00000008824	non-POU domain-containing octamer-binding protein	NONO	0.810514034545881	-0.0286490028395693	0.108715346983149	0.118226600985222	0.101282916948008	0.0791139240506329	0.139818236292819	0.114265623626615	0.122884960771339	0.106780565936999	0.128433115984983	0.0814863102998696	0.0241002570694087	0.119402985074627	0.126225847169628	0.0854457419538593	0.110680686220255	0.0981836033382425	0.0532623169107856	0.120279047389945	0.192096597145993	0.130791287288093	0.173074545679318	0.143005079145914	0.140769865540508	0.147282884713052	0.148327198813382	0.141850909802387	0.162012770418374	0.150573149407422	0.143643763466603	0.159841261092432	0.0870051581629482	0.0867097587892165	0.0907735200674318	0.107205758480741	0.0719424460431655	0.0888046888875733	0.0522193211488251	0.0712020195481908	0.0668225860340795	0.0696281854894861	0.133291516387016	0.0580804414113547	0.0721905831394882	0.0677552679720848	0.0706563979368332
ENSGALP00000008849	serine/arginine-rich splicing factor 1 ; May play a role in preventing exon skipping. ensuring the accuracy of splicing and regulating alternative splicing (By similarity)	SRSF1	0.132618025161036	-0.174758917321373	0.0271788367457873	0.0788177339901478	0.112536574386676	0.123066104078762	0.0599221012683511	0.0703173068471478	0.113432271481236	0.138814735718099	0.0493973523019166	0.0896349413298566	0.0401670951156812	0.093816631130064	0.135935527721138	0.0474698566410329	0.0645637336284818	0.0490918016691213	0.0355082112738571	0.0962232379119557	0.164654226125137	0.115699984908698	0.148349610582272	0.0986241925144238	0.101936799184506	0.121889283900457	0.120859199033126	0.132068088436705	0.128657200038121	0.102001165727608	0.161599233899928	0.137794190596924	0.0807905040084519	0.0630616427557938	0.0907735200674318	0.0306302167087832	0.052757793764988	0.0473625007400391	0.0332304770947069	0.0712020195481908	0.0668225860340795	0.0696281854894861	0.0862474517798338	0.101640772469871	0.120317638565814	0.0677552679720848	0.0565251183494665
ENSGALP00000009007	ADP-ribosylation factor 5 ; GTP-binding protein involved in protein trafficking; may modulate vesicle budding and uncoating within the Golgi apparatus (By similarity)	ARF4	0.0627701455840741	0.238913883504966	0.036238448994383	0.0591133004926108	0.0562682871933378	0.0439521800281294	0.0399480675122341	0.0263689900676804	0.0378107571604121	0.0213561131873999	0.0592768227622999	0.0651890482398957	0.136568123393316	0.0341151385927505	0.116516166618118	0.0759517706256527	0.0553403431101273	0.13909343806251	0.097647581003107	0.0601395236949723			0.00618123377426134			0.00507872016251905	0.0109871999121024	0.00978282136568186					0.0372879249269778	0.0472962320668453	0.0389029371717565	0.0842330959491538	0.052757793764988	0.0473625007400391	0.0664609541894137	0.0517832869441388	0.0501169395255596	0.0417769112936917	0.0392033871726517	0.0290402207056774	0.0160423518087752	0.0542042143776679	0.0423938387620999
ENSGALP00000009093	filamin-B	FLNB	0.0901388292831261	-0.221162899029936	0.0905961224859576	0.197044334975369	0.0900292595093405	0.0527426160337553	0.0798961350244682		0.0661688250307212	0.0854244527495996	0.0889152341434499	0.146675358539765	0.216902313624679	0.0682302771855011	0.135935527721138	0.170891483907719	0.166021029330382	0.245459008345606	0.230803373280071	0.132306952128939	0.00686059275521405		0.00618123377426134										0.223727549561867	0.165536812233959	0.162095571548985	0.421165479745769	0.172661870503597	0.195370315552661	0.270591027771184	0.22007896951259	0.233879051119278	0.208884556468458	0.133291516387016	0.166981269057645	0.248656453036015	0.31167423267159	0.219034833604183
ENSGALP00000009286	Uncharacterized protein	UQCRC1	0.975481955974957	0.0042973504259354	0.0905961224859576	0.0492610837438424	0.0562682871933378	0.140646976090014	0.0599221012683511	0.0878966335589347	0.0850742036109273	0.170848905499199	0.128433115984983	0.0896349413298566	0.0723007712082262	0.093816631130064	0.0873871249635887	0.0379758853128264	0.147574248293673	0.090001636393389	0.0798934753661784	0.0601395236949723	0.0343029637760703	0.0704260777705116	0.0679935715168748	0.0641057251343755	0.106790932479006	0.0711020822752666	0.0769103993847168	0.10271962433966	0.0762413037262937	0.0388575869438508	0.0239406272444338	0.0606294438626468	0.0994344664719408	0.0945924641336907	0.123192634377229	0.0995482043035455	0.11031175059952	0.124326564442603	0.10918585331118	0.0841478412842255	0.0890967813787727	0.0974794596852806	0.0627254194762427	0.123420937999129	0.0721905831394882	0.128735009146961	0.0989189571115665
ENSGALP00000009314	Uncharacterized protein	SEPT2	0.00619176119319954	-0.325732361092981	0.036238448994383	0.0394088669950739	0.0112536574386676	0.0615330520393812	0.0499350843902926	0.0439483167794673	0.0567161357406182	0.0747463961558996	0.0493973523019166	0.0407431551499348	0.032133676092545	0.0511727078891258	0.0485484027575493	0.0474698566410329	0.0553403431101273	0.0327278677794142	0.0443852640923214	0.0360837142169834				0.0542433058829331	0.0679578661230037	0.0609446419502285	0.054935999560512	0.0391312854627274	0.0428857333460402				0.0559318873904667	0.0472962320668453	0.0583544057576347	0.0459453250631748	0.0671462829736211	0.0888046888875733	0.0569665321623546	0.0776749304162082	0.0723911348702528	0.0417769112936917	0.0470440646071821	0.0798606069406128	0.0802117590438758	0.0406531607832509	0.0706563979368332
ENSGALP00000009341	vigilin	HDLBP	3.72668063883707E-07	-0.596186245931444	0.0452980612429788	0.0394088669950739		0.0351617440225035	0.0299610506341756	0.00878966335589347	0.0189053785802061	0.0213561131873999	0.0197589409207666	0.0244458930899609	0.0160668380462725	0.0255863539445629	0.00970968055150986		0.00922339051835455	0.00818196694485354	0.00887705281846427	0.0120279047389945				0.0147936288771636			0.0054935999560512		0.00476508148289336		0.0179554704333254		0.0870051581629482	0.0551789374113196	0.0972573429293912	0.122520866835133	0.134292565947242	0.100645314072583	0.0617137431758842	0.0582561978121561	0.0723911348702528	0.0626653669405375	0.0862474517798338	0.116160882822709	0.0721905831394882	0.0677552679720848	0.0635907581431499
ENSGALP00000009408	acetyl-Coenzyme A acyltransferase 1 (peroxisomal 3-oxoacyl-Coenzyme A thiolase)	ACAA1	0.00430017583320335	-0.325166182229112	0.036238448994383	0.0492610837438424	0.0225073148773351	0.0175808720112518	0.0399480675122341	0.0703173068471478	0.0189053785802061	0.0427122263747998	0.00987947046038332	0.0570404172099087	0.0241002570694087	0.093816631130064	0.0485484027575493	0.113927655938479	0.0553403431101273	0.0736377025036819	0.0532623169107856	0.0962232379119557	0.0686059275521405	0.115699984908698	0.0865372728396588	0.0936929828887026	0.0970826658900053	0.0711020822752666	0.0659231994726144	0.0782625709254549	0.0571809777947203	0.0728579755197202	0.0837921953555183	0.0937000496059086	0.0435025790814741	0.0788270534447422	0.0778058743435129	0.0689179875947622	0.052757793764988	0.0473625007400391	0.0569665321623546	0.0776749304162082	0.094665330214946	0.0765910040384348	0.0313627097381214	0.021780165529258	0.0481270554263255	0.0677552679720848	0.0706563979368332
ENSGALP00000009526	plastin-3	PLS3	0.000018149541744843	0.543900071260372	0.126834571480341	0.137931034482759	0.078775602070673	0.0615330520393812	0.129831219414761	0.0439483167794673	0.0756215143208243	0.138814735718099	0.138312586445367	0.0977835723598435	0.152634961439589	0.0852878464818763	0.184483930478687	0.180385455235925	0.166021029330382	0.204549173621339	0.177541056369285	0.0481116189559779													0.0683611956994593	0.0394135267223711	0.0389029371717565	0.122520866835133	0.0719424460431655	0.053282813332544	0.0901970092570615	0.0582561978121561	0.0668225860340795	0.0765910040384348	0.0548847420417124	0.0653404965877741	0.0240635277131627	0.128735009146961	0.0565251183494665
ENSGALP00000009605	Uncharacterized protein	PA2G4	0.0379605703390211	-0.2426670163106	0.0815365102373618	0.0197044334975369	0.0337609723160027	0.070323488045007	0.0299610506341756	0.0703173068471478	0.0567161357406182	0.0213561131873999	0.0395178818415333	0.0733376792698827	0.032133676092545	0.0597014925373134	0.0194193611030197	0.0189879426564132	0.0461169525917727	0.0572737686139748	0.0532623169107856	0.0601395236949723	0.0274423710208562	0.045273907138186	0.0370874026455681	0.0493120962572119	0.0485413329450027	0.0609446419502285	0.0604295995165632	0.0440226961455684	0.0285904888973601	0.0388575869438508		0.0220470704955079	0.0683611956994593	0.0551789374113196	0.0907735200674318	0.0689179875947622	0.0815347721822542	0.0947250014800781	0.0807025872300024	0.0647291086801735	0.0668225860340795	0.0557025483915889	0.0627254194762427	0.0726005517641934	0.0320847036175503	0.0474286875804594	0.0847876775241998
ENSGALP00000009873	Collagen alpha-2(VI) chain ; Collagen VI acts as a cell-binding protein	COL6A2	0.467872763996712	0.0947407663808414	0.0634172857401703	0.0591133004926108	0.0112536574386676	0.0351617440225035	0.0798961350244682	0.0263689900676804	0.0189053785802061	0.0106780565936999	0.0197589409207666	0.0244458930899609	0.136568123393316		0.0582580833090591	0.0759517706256527	0.0737871241468364	0.147275405007364	0.0887705281846427	0.0962232379119557			0.00618123377426134		0.00485413329450027		0.0109871999121024	0.00489141068284093					0.0435025790814741	0.070944348100268	0.0324191143097971	0.130178421012329	0.0383693045563549	0.0355218755550293	0.151910752432946	0.0970936630202602	0.0668225860340795	0.0417769112936917	0.0392033871726517	0.0580804414113547	0.0160423518087752	0.0609797411748763	0.0353281989684166
ENSGALP00000009946	Uncharacterized protein	LIMA1	1.55634351217611E-12	-0.636882221453474			0.0112536574386676	0.0175808720112518	0.00998701687805852	0.00878966335589347	0.0189053785802061	0.0213561131873999		0.00814863102998696		0.0170575692963753	0.00970968055150986	0.00949397132820659		0.00818196694485354			0.109769484083425	0.045273907138186	0.0618123377426134	0.0690369347600966	0.0436871996505024	0.0914169629253428	0.0878975992968192	0.073371160242614	0.0714762222434004	0.0728579755197202	0.0957625089777352	0.0826765143581547	0.0683611956994593	0.102475169478165	0.0648382286195941	0.0842330959491538	0.0383693045563549	0.0473625007400391	0.0474721101352955	0.0776749304162082	0.0835282325425994	0.0835538225873834	0.0784067743453034	0.0508203862349354	0.104275286757039	0.0542042143776679	0.0706563979368332
ENSGALP00000010167	L-lactate dehydrogenase A chain	LDHA	6.02938833354892E-11	0.654629714884159	0.217430693966298	0.147783251231527	0.0562682871933378	0.202180028129395	0.109857185658644	0.149424277050189	0.160695717931752	0.149492792311799	0.128433115984983	0.1874185136897	0.241002570694087	0.247334754797441	0.194193611030197	0.161397512579512	0.2029145914038	0.39273441335297	0.248557478917	0.0962232379119557	0.0274423710208562	0.0955782484028372	0.0618123377426134	0.113417821391587	0.111645065773506	0.0304723209751143	0.0714167994286656	0.0489141068284093	0.0524158963118269	0.0388575869438508	0.0179554704333254	0.0385823733671388	0.0745758498539556	0.0945924641336907	0.0648382286195941	0.114863312657937	0.0863309352517986	0.136167189627612	0.0712081652029433	0.0906207521522429	0.0612540371979062	0.0557025483915889	0.0627254194762427	0.0508203862349354	0.0641694072351007	0.0677552679720848	0.0777220377305165
ENSGALP00000010201	transforming growth factor-beta-induced protein ig-h3 precursor	TGFBI	0.000253153227314298	-0.411532222961023	0.0905961224859576	0.0394088669950739	0.0112536574386676	0.0615330520393812	0.0599221012683511	0.0175793267117869	0.0567161357406182	0.0213561131873999	0.00987947046038332	0.00814863102998696	0.0723007712082262		0.0291290416545296	0.0474698566410329	0.0184467810367091	0.11454753722795	0.0532623169107856	0.0721674284339668	0.0480241492864984	0.135821721414558	0.123624675485227	0.113417821391587	0.131061598951507	0.147282884713052	0.126352798989178	0.127176677753864	0.114361955589441	0.116572760831552	0.0598515681110845	0.0496059086148928	0.0870051581629482	0.0394135267223711	0.0583544057576347	0.0842330959491538	0.0623501199040767	0.053282813332544	0.10443864229765	0.0453103760761214	0.0612540371979062	0.0487397298426403	0.0313627097381214	0.0653404965877741	0.0721905831394882	0.0745307947692933	0.0565251183494665
ENSGALP00000010214	Macrophage migration inhibitory factor ; Pro-inflammatory cytokine. Involved in the innate immune response to bacterial pathogens. The expression of MIF at sites of inflammation suggests a role as mediator in regulating the function of macrophages in host defense. Counteracts the anti- inflammatory activity of glucocorticoids. Has phenylpyruvate tautomerase and dopachrome tautomerase activity (in…	MIF	0.0724037408327477	0.209435309494719	0.036238448994383	0.118226600985222	0.213819491334684	0.14943741209564	0.149805253170878	0.114265623626615	0.122884960771339	0.149492792311799	0.108674175064217	0.162972620599739	0.032133676092545	0.127931769722815	0.116516166618118	0.0854457419538593	0.0830105146651909	0.0327278677794142	0.0532623169107856	0.144334856867934	0.137211855104281	0.171034760299814	0.105080974162443	0.182454756151684	0.165040532013009	0.116810563737938	0.109871999121024	0.1076110350225	0.166777851901268	0.174859141247329	0.460857074455351	0.225982472578956	0.0683611956994593	0.0788270534447422	0.0518705828956753	0.038287770885979	0.0431654676258993	0.053282813332544	0.0284832660811773	0.0453103760761214	0.0501169395255596	0.0487397298426403	0.0548847420417124	0.0726005517641934	0.0641694072351007	0.0542042143776679	0.0706563979368332
ENSGALP00000010239	actin. aortic smooth muscle	ACTA2	1.73092129024306E-15	0.698579772560112	5.65319804312375	5.41871921182266	4.74904343911771	3.78867791842475	5.4429241985419	4.86068383580909	4.96266187730409	4.05766150560598	5.00889152341434				4.89367899796097	5.16472040254438	4.93451392731968	4.19734904270987	4.26986240568131	6.23045465479913	0.747804610318331	1.09663463956939	0.976634936333292	1.36594506632477	1.34459492257657	1.05637379380396	1.28000878975993	1.41850909802387	1.15314971886019	0.723722556829221	0.472827388077568	0.749600396847269	0.957056739792431	1.24546744442693	1.03092783505155	1.11800290987059	1.47242206235012	1.22550470664851	1.92262046047947	1.79946922130882	1.26962913464751	1.15582787912547	1.43484397051905	1.56817191810658	0.906392877195797	0.718205840504099	0.685367059987282
ENSGALP00000010414	heterogeneous nuclear ribonucleoprotein G	RBMX	0.0225689575355507	-0.265793347704521	0.0452980612429788	0.0492610837438424	0.0450146297546703	0.0351617440225035	0.0399480675122341	0.0615276434912543	0.0567161357406182	0.0320341697810998	0.0395178818415333	0.0488917861799218		0.0426439232409382	0.0388387222060394	0.0189879426564132	0.0276701715550636	0.0409098347242677	0.0266311584553928	0.0240558094779889	0.0617453347969265	0.0603652095175814	0.0679935715168748	0.0542433058829331	0.072811999417504	0.0558659217877095	0.054935999560512	0.0538055175112502	0.0810063852091871	0.097143967359627	0.137658606655494	0.115747120101417	0.0497172332359704	0.0236481160334227	0.0648382286195941	0.0076575541771958	0.0431654676258993	0.0177609377775147	0.0237360550676478	0.0258916434720694	0.0222741953446932	0.0557025483915889	0.00784067743453034	0.043560331058516	0.0802117590438758	0.0474286875804594	0.02119691938105
ENSGALP00000010494	voltage-dependent anion-selective channel protein 1	VDAC1	0.35852685293098	-0.107433760648385	0.126834571480341	0.118226600985222	0.157551204141346	0.114275668073136	0.129831219414761	0.0966862969148282	0.122884960771339	0.138814735718099	0.14819205690575	0.0896349413298566	0.0562339331619537	0.0767590618336887	0.0970968055150986	0.123421627266686	0.110680686220255	0.0818196694485354	0.0887705281846427	0.120279047389945	0.178375411635565	0.135821721414558	0.160712078130795	0.118349031017309	0.131061598951507	0.137125444388014	0.142833598857331	0.136959499119546	0.114361955589441	0.097143967359627	0.107732822599952	0.121258887725294	0.0807905040084519	0.102475169478165	0.103741165791351	0.0918906501263496	0.0623501199040767	0.0888046888875733	0.0522193211488251	0.0906207521522429	0.0779596837064261	0.0696281854894861	0.0862474517798338	0.0580804414113547	0.096254110852651	0.0813063215665018	0.10598459690525
ENSGALP00000010662	Cathepsin D Cathepsin D light chain Cathepsin D heavy chain; Acid protease active in intracellular protein breakdown. In chicken it is a key enzyme for yolk formation as it is capable of catalyzing intra oocytic break down of protein components of both vitellogenin and VLDL	CTSD	1.02545294280581E-06	-0.527141652248076	0.0452980612429788	0.0788177339901478	0.078775602070673	0.0966947960618847	0.0499350843902926	0.114265623626615	0.0756215143208243	0.0747463961558996	0.0889152341434499	0.0651890482398957	0.0241002570694087	0.0511727078891258	0.0873871249635887	0.0569638279692395	0.0830105146651909	0.0572737686139748	0.0355082112738571	0.0481116189559779	0.144072447859495	0.160973892046884	0.154530844356534	0.197248385028848	0.218435998252512	0.182833925850686	0.0933911992528704	0.122285267071023	0.223958829695988	0.228288323295123	0.239406272444338	0.275588381193849	0.105649120626437	0.110357874822639	0.0972573429293912	0.038287770885979	0.0623501199040767	0.0710437511100586	0.0332304770947069	0.0906207521522429	0.0612540371979062	0.090516641136332	0.117610161517955	0.0871206621170321	0.0721905831394882	0.0880818483637103	0.10598459690525
ENSGALP00000010792	PDZ and LIM domain protein 4 ; Negative regulator of cell growth	PDLIM4	2.05657087013064E-13	-0.47824521345885	0.0181192244971915				0.00998701687805852	0.00878966335589347			0.00987947046038332	0.00814863102998696		0.00852878464818763							0.0480241492864984	0.0905478142763721	0.0988997403881815	0.0443808866314907	0.0582495995340032	0.0863382427628238	0.0878975992968192	0.0880453922911368	0.0571809777947203	0.0825723722556829	0.065836724922193	0.0551176762387698	0.0870051581629482	0.0867097587892165	0.11022498865331	0.0536028792403706	0.0575539568345324	0.053282813332544	0.0759553762164728	0.0776749304162082	0.100233879051119	0.104442278234229	0.101928806648894	0.10890082764629	0.112296462661426	0.0677552679720848	0.0706563979368332
ENSGALP00000010899	ATP synthase gamma chain ; Mitochondrial membrane ATP synthase (F(1)F(0) ATP synthase or Complex V) produces ATP from ADP in the presence of a proton gradient across the membrane which is generated by electron transport complexes of the respiratory chain. F-type ATPases consist of two structural domains. F(1) - containing the extramembraneous catalytic core. and F(0) - containing the membrane pro…	ATP5C1	0.00014697599320611	0.426193531908834	0.0815365102373618	0.0788177339901478	0.0562682871933378	0.0615330520393812	0.0798961350244682	0.0615276434912543	0.0661688250307212	0.0747463961558996	0.0790357636830666	0.105932203389831	0.104434447300771	0.0767590618336887	0.0776774444120788	0.123421627266686	0.0830105146651909	0.11454753722795	0.1242787394585	0.0601395236949723	0.0411635565312843	0.0855173801499069	0.0618123377426134	0.113417821391587	0.101936799184506	0.0863382427628238	0.082403999340768	0.073371160242614	0.0857714666920804	0.0291431902078881		0.0330706057432619	0.0497172332359704	0.070944348100268	0.0583544057576347	0.0612604334175664	0.052757793764988	0.0828843762950684	0.0569665321623546	0.0582561978121561	0.0612540371979062	0.0626653669405375	0.0627254194762427	0.043560331058516	0.0401058795219379	0.0542042143776679	0.0565251183494665
ENSGALP00000010942	Uncharacterized protein	RPS15A	0.157408629247212	0.164016707809103	0.0271788367457873	0.0492610837438424	0.0337609723160027	0.0615330520393812	0.0299610506341756	0.0351586534235739	0.0850742036109273	0.0854244527495996	0.0889152341434499	0.0651890482398957	0.0160668380462725	0.0511727078891258	0.0485484027575493	0.0379758853128264	0.0737871241468364	0.0736377025036819	0.0443852640923214	0.0962232379119557	0.0274423710208562	0.045273907138186	0.0494498701940907	0.0443808866314907	0.0436871996505024	0.0101574403250381	0.0329615997363072	0.0244570534142047	0.0428857333460402	0.0388575869438508	0.101747665788844	0.0716529791104007	0.0435025790814741	0.070944348100268	0.0259352914478376	0.0306302167087832	0.0479616306954436	0.053282813332544	0.0284832660811773	0.0582561978121561	0.0445483906893863	0.0278512741957945	0.0548847420417124	0.0580804414113547	0.0481270554263255	0.0406531607832509	0.0565251183494665
ENSGALP00000011082	Uncharacterized protein	ACSF2	0.0000857838975076244	-0.462848556221132	0.0181192244971915										0.00803341902313625	0.00852878464818763		0.0379758853128264		0.00818196694485354							0.00485413329450027			0.00489141068284093					0.11807842893543	0.0867097587892165	0.0907735200674318	0.0689179875947622	0.0671462829736211	0.0769640637025635	0.0854497982435319	0.103566573888278	0.128076623231986	0.111405096783178	0.0784067743453034	0.0653404965877741	0.096254110852651	0.0880818483637103	0.0847876775241998
ENSGALP00000011241	D-beta-hydroxybutyrate dehydrogenase. mitochondrial precursor	BDH1	2.56098028793354E-08	0.608691785880822	0.0724768979887661	0.0591133004926108	0.0337609723160027	0.0966947960618847	0.0599221012683511	0.0175793267117869	0.0661688250307212	0.0427122263747998	0.0790357636830666	0.0570404172099087	0.06426735218509	0.0511727078891258	0.0485484027575493	0.0854457419538593	0.0645637336284818	0.0736377025036819	0.0621393697292499	0.0601395236949723		0.0100608682529302	0.018543701322784	0.00493120962572119	0.0145623998835008	0.0152361604875571	0.0329615997363072	0.0195656427313637	0.00953016296578671	0.00485719836798135			0.0310732707724815	0.0315308213778969	0.0324191143097971	0.0306302167087832	0.0431654676258993	0.0355218755550293	0.0332304770947069	0.0258916434720694	0.0612540371979062	0.0348140927447431	0.0470440646071821	0.0290402207056774	0.0481270554263255	0.0271021071888339	0.02119691938105
ENSGALP00000011441	short-chain specific acyl-CoA dehydrogenase. mitochondrial	ACADS	0.567183727355085	0.0673251566729879	0.0724768979887661	0.0492610837438424	0.112536574386676	0.0879043600562588	0.0399480675122341	0.0263689900676804	0.0378107571604121	0.0747463961558996	0.0790357636830666	0.0244458930899609	0.0241002570694087	0.0597014925373134	0.0776774444120788	0.0569638279692395	0.0368935620734182	0.0654557355588283	0.0355082112738571	0.0481116189559779	0.0480241492864984	0.0754565118969767	0.0618123377426134	0.0690369347600966	0.0582495995340032	0.0812595226003047	0.131846398945229	0.1076110350225	0.0857714666920804	0.0291431902078881	0.0538664112999761	0.0937000496059086	0.0248586166179852	0.0236481160334227	0.0389029371717565	0.0536028792403706	0.052757793764988	0.0414421881475342	0.042724899121766	0.0517832869441388	0.0445483906893863	0.0417769112936917	0.00784067743453034	0.0363002758820967	0.0401058795219379	0.0609797411748763	0.0282625591747333
ENSGALP00000011491	pyruvate dehydrogenase E1 component subunit beta. mitochondrial	PDHB	3.08820598914924E-06	-0.507087350260377	0.0815365102373618	0.0295566502463054	0.0337609723160027	0.0527426160337553	0.019974033756117	0.0527379801353608	0.0567161357406182	0.0320341697810998	0.02963841138115	0.0651890482398957	0.032133676092545	0.0511727078891258	0.0194193611030197	0.0284819139846198	0.0184467810367091	0.00818196694485354	0.0177541056369285	0.0481116189559779	0.0686059275521405	0.0503043412646511	0.0618123377426134	0.0641057251343755	0.0582495995340032	0.0863382427628238	0.0933911992528704	0.0831539816082958	0.0428857333460402	0.0437147853118321	0.0359109408666507	0.0661412114865237	0.0683611956994593	0.0630616427557938	0.0713220514815535	0.0612604334175664	0.0431654676258993	0.0473625007400391	0.0522193211488251	0.0906207521522429	0.0779596837064261	0.0696281854894861	0.0627254194762427	0.0653404965877741	0.0641694072351007	0.0542042143776679	0.0565251183494665
ENSGALP00000011502	apolipoprotein A-IV precursor	APOA4	3.32651523577818E-06	-0.508784080407629	0.0634172857401703	0.0591133004926108	0.135043889264011	0.105485232067511	0.0599221012683511	0.0439483167794673	0.0756215143208243	0.117458622530699	0.0691562932226833	0.0407431551499348	0.0241002570694087	0.0511727078891258	0.0582580833090591		0.110680686220255		0.00887705281846427	0.0841953331729613	0.295005488474204	0.201217365058605	0.290517987390283	0.152867498397357	0.223290131547012	0.152361604875571	0.219743998242048	0.122285267071023	0.209663585247308	0.213716728191179	0.215465645199904	0.264564845946095	0.105649120626437	0.0945924641336907	0.0972573429293912	0.076575541771958	0.0767386091127098	0.0888046888875733	0.0712081652029433	0.0970936630202602	0.0890967813787727	0.118367915332126	0.133291516387016	0.159721213881226	0.104275286757039	0.0880818483637103	0.0989189571115665
ENSGALP00000011509	tenascin precursor ; Extracellular matrix protein implicated in guidance of migrating neurons as well as axons during development. synaptic plasticity as well as neuronal regeneration. Ligand for integrins alpha-8/beta-1. alpha-9/beta-1. alpha-V/beta-3 and alpha-V/beta-6	TNC	0.000386772567219197	-0.423108708278356	0.036238448994383		0.0225073148773351		0.019974033756117	0.00878966335589347	0.0378107571604121	0.0106780565936999	0.02963841138115	0.0244458930899609	0.032133676092545		0.00970968055150986	0.0284819139846198		0.0163639338897071		0.0120279047389945	0.0205817782656422	0.0150913023793953	0.0309061688713067	0.00986241925144238	0.00970826658900053	0.00507872016251905						0.00551176762387698	0.0870051581629482	0.0630616427557938	0.0972573429293912	0.0918906501263496	0.0959232613908873	0.0888046888875733	0.118680275338239	0.110039484756295	0.0779596837064261	0.090516641136332	0.0940881292143641	0.0871206621170321	0.0641694072351007	0.0677552679720848	0.0565251183494665
ENSGALP00000011510	Apolipoprotein A-I ; Participates in the reverse transport of cholesterol from tissues to the liver for excretion by promoting cholesterol efflux from tissues and by acting as a cofactor for the lecithin cholesterol acyltransferase (LCAT)	APOA1	0.0154460000089809	-0.277895327543823	0.217430693966298	0.206896551724138	0.247580463650686	0.210970464135021	0.26964945570758	0.237320910609124	0.236317232252576	0.298985584623599	0.217348350128433	0.195567144719687	0.120501285347044	0.213219616204691	0.252451694339256	0.313301053830817	0.212137981922155	0.11454753722795	0.133155792276964	0.2165022853019	0.528265642151482	0.362191257105488	0.432686364198294	0.359978302677647	0.354351730498519	0.4266124936516	0.401032796791738	0.357072979847388	0.400266844563042	0.383718671070527	0.508738328944218	0.479523783277297	0.186439624634889	0.260129276367649	0.239901445892498	0.14549352936672	0.182254196642686	0.177609377775147	0.194635651554712	0.291280989060781	0.122508074395812	0.174070463723715	0.266583032774032	0.225061710469	0.168444693992139	0.210041330713463	0.240231752985233
ENSGALP00000011536	SH3 domain-binding glutamic acid-rich-like protein	SH3BGRL	0.0458153561547007	-0.230624472858533	0.0724768979887661	0.0492610837438424	0.0562682871933378	0.123066104078762	0.0599221012683511	0.0703173068471478	0.0850742036109273	0.0640683395621997	0.0691562932226833	0.0814863102998696	0.0482005141388175	0.093816631130064	0.0582580833090591	0.0664577992974461	0.0645637336284818	0.0736377025036819	0.0355082112738571	0.0481116189559779	0.233260153677278	0.20624779918507	0.179255779453579	0.187385965777405	0.145623998835008	0.208227526663281	0.153820798769434	0.146742320485228	0.166777851901268	0.213716728191179	0.23342111563323	0.187400099211817	0.0559318873904667	0.0630616427557938	0.0713220514815535	0.0153151083543916	0.0671462829736211	0.0473625007400391	0.042724899121766	0.0712020195481908	0.0835282325425994	0.0696281854894861	0.0627254194762427	0.0798606069406128	0.0882329349482634	0.0880818483637103	0.0565251183494665
ENSGALP00000011559	integrin beta-1 precursor ; Integrins alpha-1/beta-1. alpha-2/beta-1. alpha-10/beta- 1 and alpha-11/beta-1 are receptors for collagen. Integrins alpha- 1/beta-1 and alpha-2/beta-1 recognize the proline-hydroxylated sequence G-F-P-G-E-R in collagen. Integrins alpha-2/beta-1. alpha- 3/beta-1. alpha-4/beta-1. alpha-5/beta-1. alpha-8/beta-1. alpha- 10/beta-1. alpha-11/beta-1 and alpha-V/beta-1 are re…	ITGB1	0.000332419533069005	-0.432864260268616		0.0197044334975369	0.0337609723160027	0.0263713080168776	0.0299610506341756	0.0175793267117869	0.0378107571604121	0.0533902829684997	0.0395178818415333		0.00803341902313625	0.00852878464818763	0.0582580833090591	0.0189879426564132	0.00922339051835455	0.0327278677794142	0.0177541056369285		0.0274423710208562	0.0201217365058605	0.0123624675485227	0.0197248385028848	0.00970826658900053	0.00507872016251905						0.00551176762387698	0.0870051581629482	0.0472962320668453	0.0713220514815535	0.0536028792403706	0.0479616306954436	0.053282813332544	0.0807025872300024	0.0712020195481908	0.100233879051119	0.0557025483915889	0.0392033871726517	0.0363002758820967	0.0641694072351007	0.0474286875804594	0.0565251183494665
ENSGALP00000011641	Uncharacterized protein	MRPL12	0.810514034545881	0.0286490028395693	0.0996557347345534	0.118226600985222	0.135043889264011	0.123066104078762	0.109857185658644	0.0878966335589347	0.113432271481236	0.138814735718099	0.108674175064217	0.0896349413298566	0.0562339331619537	0.093816631130064	0.0776774444120788	0.0759517706256527	0.0737871241468364	0.0409098347242677	0.0532623169107856	0.0962232379119557	0.157793633369923	0.130791287288093	0.148349610582272	0.12328024064303	0.135915732246007	0.142204164550533	0.13733999890128	0.122285267071023	0.171542933384161	0.17971633961531	0.215465645199904	0.192911866835694	0.0870051581629482	0.0867097587892165	0.0713220514815535	0.0229726625315874	0.0575539568345324	0.0769640637025635	0.042724899121766	0.0906207521522429	0.0835282325425994	0.0835538225873834	0.101928806648894	0.0943807172934514	0.0802117590438758	0.0677552679720848	0.0777220377305165
ENSGALP00000011647	Cytochrome c oxidase subunit 6A. mitochondrial	COX6A1	0.0000235996103151764	-0.472942579000824	0.0634172857401703	0.0492610837438424	0.0112536574386676	0.0175808720112518	0.0499350843902926	0.00878966335589347		0.0213561131873999	0.0197589409207666				0.00970968055150986	0.0379758853128264	0.00922339051835455	0.0327278677794142	0.00887705281846427		0.157793633369923	0.100608682529302	0.111262207936704	0.103555402140145	0.0970826658900053	0.111731843575419	0.0933911992528704	0.10271962433966	0.104831792623654	0.116572760831552	0.137658606655494	0.115747120101417	0.0372879249269778	0.0315308213778969	0.0518705828956753	0.038287770885979	0.0431654676258993	0.053282813332544	0.0379776881082364	0.0712020195481908	0.0556854883617329	0.0487397298426403	0.0392033871726517	0.0580804414113547	0.0561482313307131	0.0474286875804594	0.0918533173178831
ENSGALP00000011666	Uncharacterized protein	KIF5B	0.0370861906576653	-0.248946601836538	0.00905961224859576	0.0295566502463054	0.0675219446320054	0.0439521800281294	0.0399480675122341	0.0527379801353608	0.0283580678703091	0.0106780565936999	0.0592768227622999	0.0162972620599739	0.0401670951156812	0.0511727078891258	0.0194193611030197	0.0379758853128264	0.0276701715550636	0.00818196694485354	0.0355082112738571	0.0120279047389945	0.00686059275521405	0.0150913023793953	0.018543701322784	0.0147936288771636	0.0194165331780011	0.00507872016251905	0.0219743998242048	0.00978282136568186	0.00476508148289336	0.00485719836798135		0.0220470704955079	0.0807905040084519	0.070944348100268	0.0842896972054723	0.076575541771958	0.0575539568345324	0.0710437511100586	0.0759553762164728	0.0776749304162082	0.094665330214946	0.0765910040384348	0.0627254194762427	0.0871206621170321	0.0721905831394882	0.142286062741378	0.0565251183494665
ENSGALP00000011689	Protein disulfide-isomerase ; This multifunctional protein catalyzes the formation. breakage and rearrangement of disulfide bonds. At the cell surface. seems to act as a reductase that cleaves disulfide bonds of proteins attached to the cell. May therefore cause structural modifications of exofacial proteins. Inside the cell. seems to form/rearrange disulfide bonds of nascent proteins. At high co…	P4HB	2.32100553298478E-12	0.690552435303621	0.398622938938213	0.305418719211823	0.303848750844024	0.316455696202532	0.33955857385399	0.369165860947526	0.3119387465734	0.384410037373198	0.217348350128433	0.285202086049544	0.329370179948586	0.255863539445629	0.359258180405865	0.294313111174404	0.4058291828076	0.351824578628702	0.204172214824678	0.252585999518884	0.21953896816685	0.196186930932139	0.271974286067499	0.192317175403126	0.203873598369011	0.248857287963433	0.313135197494918	0.269027587556251	0.171542933384161	0.0874295706236643		0.0716529791104007	0.124293083089926	0.110357874822639	0.0972573429293912	0.14549352936672	0.196642685851319	0.165768752590137	0.113933064324709	0.12298530649233	0.122508074395812	0.111405096783178	0.109769484083425	0.10890082764629	0.096254110852651	0.128735009146961	0.155444075461033
ENSGALP00000011696	Uncharacterized protein	THOC4	0.412697152375136	0.0959741595125573	0.0452980612429788	0.118226600985222	0.146297546702678	0.14943741209564	0.0998701687805852	0.167003603761976	0.0945268929010303	0.106780565936999	0.108674175064217	0.114080834419817	0.0723007712082262	0.162046908315565	0.0582580833090591	0.0379758853128264	0.0830105146651909	0.0245459008345606	0.0887705281846427	0.120279047389945	0.116630076838639	0.155943457920419	0.129805909259488	0.182454756151684	0.169894665307509	0.0609446419502285	0.0878975992968192	0.0880453922911368	0.195368340798628	0.291431902078881	0.311228154177639	0.259053078322218	0.111863774780933	0.126123285511588	0.0907735200674318	0.0459453250631748	0.0911270983213429	0.100645314072583	0.0569665321623546	0.0776749304162082	0.0668225860340795	0.0557025483915889	0.101928806648894	0.0798606069406128	0.0481270554263255	0.0677552679720848	0.0989189571115665
ENSGALP00000011713	paxillin ; Cytoskeletal protein involved in actin-membrane attachment at sites of cell adhesion to the extracellular matrix (focal adhesion). Binds in vitro to vinculin as well as to the SH3 domain of c-SRC and. when tyrosine phosphorylated. to the SH2 domain of v-CRK	PXN	5.35166244517348E-10	-0.628313269121317	0.0543576734915746	0.0295566502463054	0.0337609723160027	0.0263713080168776	0.0399480675122341	0.0263689900676804	0.00945268929010303	0.0533902829684997	0.0395178818415333	0.0325945241199478		0.00852878464818763		0.00949397132820659		0.00818196694485354	0.0266311584553928	0.0841953331729613	0.0617453347969265	0.115699984908698	0.0865372728396588	0.0739681443858178	0.101936799184506	0.0964956830878619	0.0494423996044608	0.0635883388769321	0.0905365481749738	0.131144355935496	0.179554704333254	0.12677065534917	0.130507737244422	0.118240580167113	0.142644102963107	0.0536028792403706	0.11031175059952	0.0828843762950684	0.0901970092570615	0.135931128228364	0.133645172068159	0.0974794596852806	0.133291516387016	0.116160882822709	0.0882329349482634	0.13551053594417	0.10598459690525
ENSGALP00000011717	60S acidic ribosomal protein P0 ; Ribosomal protein P0 is the functional equivalent of E.coli protein L10	RPLP0	0.0000333901419678665	0.461343513921934	0.0634172857401703	0.0985221674876847	0.112536574386676	0.0791139240506329	0.0898831519025267	0.114265623626615	0.0472634464505152	0.0961025093432995	0.1185536455246	0.0325945241199478	0.0723007712082262	0.0597014925373134	0.0776774444120788	0.0759517706256527	0.0368935620734182	0.090001636393389	0.0887705281846427	0.0841953331729613	0.00686059275521405	0.0503043412646511	0.0865372728396588	0.0739681443858178	0.0825202660065045	0.0660233621127476	0.0714167994286656	0.0586969281940912	0.0333555703802535	0.0388575869438508		0.0220470704955079	0.0310732707724815	0.0472962320668453	0.0389029371717565	0.038287770885979	0.052757793764988	0.0473625007400391	0.0284832660811773	0.0323645543400867	0.0445483906893863	0.0487397298426403	0.0470440646071821	0.0580804414113547	0.0481270554263255	0.0542042143776679	0.0777220377305165
ENSGALP00000011770	Uncharacterized protein	HSPA4	0.00160730454493319	-0.408938508254826	0.0271788367457873	0.0295566502463054	0.0112536574386676	0.0263713080168776	0.00998701687805852	0.0351586534235739	0.0283580678703091	0.0320341697810998	0.00987947046038332	0.0244458930899609	0.032133676092545	0.0170575692963753	0.0291290416545296	0.0379758853128264	0.0184467810367091	0.0409098347242677	0.0266311584553928					0.00493120962572119			0.0054935999560512						0.0497172332359704	0.0157654106889484	0.0583544057576347	0.076575541771958	0.0719424460431655	0.0592031259250488	0.0759553762164728	0.0388374652081041	0.0445483906893863	0.0696281854894861	0.0392033871726517	0.0508203862349354	0.0320847036175503	0.0406531607832509	0.0282625591747333
ENSGALP00000011843	Uncharacterized protein	CTNND1	0.029532220561452	-0.250678774846232	0.172132632723319	0.0886699507389163	0.101282916948008	0.123066104078762	0.149805253170878	0.140634613694296	0.122884960771339	0.0961025093432995	0.138312586445367	0.105932203389831	0.112467866323907	0.136460554371002	0.106806486066608	0.0854457419538593	0.129127467256964	0.147275405007364	0.097647581003107	0.0841953331729613	0.0617453347969265	0.191156496805674	0.0988997403881815	0.226835642783175	0.18445706519101	0.187912646013205	0.131846398945229	0.180982195265114	0.171542933384161	0.0922867689916456	0.0418960976777592	0.165353028716309	0.155366353862408	0.20495033895633	0.149127925825066	0.0995482043035455	0.172661870503597	0.124326564442603	0.123427486351768	0.148876949964399	0.167056465085199	0.139256370978972	0.109769484083425	0.116160882822709	0.160423518087752	0.149061589538587	0.162509715254716
ENSGALP00000011857	Lipoma-preferred partner homolog ; May play a structural role at sites of cell adhesion in maintaining cell shape and motility. May be involved in signal transduction from cell adhesion sites to the nucleus (By similarity)	LPP	4.41813239403635E-10	-0.634575412896461	0.0815365102373618	0.12807881773399	0.123790231825343	0.123066104078762	0.139818236292819	0.0878966335589347	0.113432271481236	0.128136679124399	0.138312586445367	0.0977835723598435	0.06426735218509	0.102345415778252	0.126225847169628	0.104433684610272	0.110680686220255	0.0409098347242677	0.0621393697292499	0.144334856867934	0.349890230515917	0.347099954726093	0.32142415626159	0.266285319788944	0.305810397553517	0.3199593702387	0.296654397626765	0.283701819604774	0.295435051939388	0.32543229065475	0.406990663155375	0.396847268919142	0.174010316325896	0.165536812233959	0.200998508720742	0.130178421012329	0.143884892086331	0.112485939257593	0.142416330405887	0.148876949964399	0.155919367412852	0.215847375017407	0.164654226125137	0.239581820821838	0.26469880484479	0.142286062741378	0.176640994842083
ENSGALP00000011961	phosphatidylethanolamine-binding protein 1	PEBP1	0.0242260369809646	0.259273475698102	0.0905961224859576	0.137931034482759	0.157551204141346	0.131856540084388	0.169779286926995	0.140634613694296	0.170148407221855	0.160170848905499	0.14819205690575	0.114080834419817	0.104434447300771	0.153518123667377	0.116516166618118	0.161397512579512	0.129127467256964	0.090001636393389	0.150909897913893	0.120279047389945	0.178375411635565	0.145882589667488	0.117443441710966	0.133142659894472	0.165040532013009	0.162519045200609	0.164807998681536	0.141850909802387	0.157247688935481	0.174859141247329	0.227435958822121	0.203935402083448	0.111863774780933	0.118240580167113	0.103741165791351	0.0536028792403706	0.0623501199040767	0.0355218755550293	0.0522193211488251	0.0906207521522429	0.0779596837064261	0.104442278234229	0.0940881292143641	0.101640772469871	0.0882329349482634	0.101632901958127	0.0989189571115665
ENSGALP00000012054	Hemoglobin subunit alpha-D ; Involved in oxygen transport from the lung to the various peripheral tissues	HBAD	0.0813076124228014	-0.201975470018964	0.0905961224859576	0.236453201970443	0.180058519018681	0.140646976090014	0.19974033756117	0.20216225718555	0.189053785802061	0.224239188467699	0.14819205690575	0.122229465449804	0.0883676092544987	0.153518123667377	0.155354888824158	0.227855311876958	0.230584762958864	0.106365570283096	0.1242787394585	0.0841953331729613	0.459659714599341	0.256552140449721	0.315242922487328	0.315597416046156	0.237852531430513	0.26409344845099	0.225237598198099	0.166307963216592	0.266844563042028	0.213716728191179	0.359109408666507	0.314170754560988	0.0807905040084519	0.110357874822639	0.116708811515269	0.137835975189524	0.115107913669065	0.136167189627612	0.0807025872300024	0.142404039096382	0.111370976723466	0.15318200807687	0.133291516387016	0.123420937999129	0.120317638565814	0.142286062741378	0.155444075461033
ENSGALP00000012086	aspartate aminotransferase. cytoplasmic ; Biosynthesis of L-glutamate from L-aspartate or L- cysteine. Important regulator of levels of glutamate. the major excitatory neurotransmitter of the vertebrate central nervous system. Acts as a scavenger of glutamate in brain neuroprotection. The aspartate aminotransferase activity is involved in hepatic glucose synthesis during development and in adipoc…	GOT1	0.28410546114514	0.125954102213607	0.036238448994383	0.0689655172413793	0.0337609723160027	0.0879043600562588	0.0299610506341756	0.0615276434912543	0.0472634464505152	0.149492792311799	0.0790357636830666	0.0977835723598435	0.06426735218509	0.127931769722815	0.0873871249635887	0.0379758853128264	0.0737871241468364	0.0654557355588283	0.0532623169107856	0.0481116189559779	0.0617453347969265	0.0704260777705116	0.0556311039683521	0.078899354011539	0.0970826658900053	0.0964956830878619	0.082403999340768	0.068479749559773	0.0619460592776136	0.0582863804157762	0.0179554704333254	0.0606294438626468	0.0310732707724815	0.0551789374113196	0.0518705828956753	0.038287770885979	0.0575539568345324	0.0592031259250488	0.042724899121766	0.0712020195481908	0.0445483906893863	0.0487397298426403	0.0470440646071821	0.0580804414113547	0.0561482313307131	0.0609797411748763	0.0494594785557832
ENSGALP00000012246	dihydropyrimidinase-related protein 3	DPYSL3	0.274467053591242	-0.130271297280002	0.0452980612429788	0.0985221674876847	0.0562682871933378	0.0615330520393812	0.0599221012683511	0.0527379801353608	0.0472634464505152	0.0533902829684997	0.0790357636830666	0.0488917861799218	0.0562339331619537	0.0511727078891258	0.0485484027575493	0.104433684610272	0.0368935620734182	0.0409098347242677	0.0355082112738571	0.144334856867934	0.0205817782656422	0.0201217365058605	0.0247249350970454	0.0197248385028848	0.0291247997670016	0.0406297613001524	0.054935999560512	0.0342398747798865	0.0142952444486801				0.0745758498539556	0.0551789374113196	0.123192634377229	0.0995482043035455	0.0959232613908873	0.118406251850098	0.0854497982435319	0.0841478412842255	0.133645172068159	0.104442278234229	0.0784067743453034	0.123420937999129	0.0721905831394882	0.0948573751609188	0.0989189571115665
ENSGALP00000012298	Ras-related protein Rab-11A ; The small GTPases Rab are key regulators of intracellular membrane trafficking. from the formation of transport vesicles to their fusion with membranes. Rabs cycle between an inactive GDP-bound form and an active GTP-bound form that is able to recruit to membranes different set of downstream effectors directly responsible for vesicle formation. movement. tethering an…	RAB11A	6.9508606346048E-10	0.650473378992245	0.0634172857401703	0.0886699507389163	0.0225073148773351	0.0351617440225035	0.0699091181464097	0.0439483167794673	0.0378107571604121	0.0533902829684997	0.02963841138115	0.0570404172099087	0.112467866323907	0.0341151385927505	0.067967763860569	0.0949397132820659	0.0830105146651909	0.090001636393389	0.097647581003107	0.0962232379119557	0.0205817782656422	0.0201217365058605	0.0247249350970454	0.0246560481286059	0.0291247997670016	0.0355510411376333	0.0439487996484096	0.0195656427313637	0.0238254074144668	0.014571595103944		0.0220470704955079	0.0310732707724815	0.0236481160334227	0.0129676457239188	0.0306302167087832	0.0143884892086331	0.0296015629625244	0.0237360550676478	0.019418732604052	0.0278427441808665	0.0417769112936917	0.0156813548690607	0.021780165529258	0.0160423518087752	0.013551053594417	0.02119691938105
ENSGALP00000012367	Na(+)/H(+) exchange regulatory cofactor NHE-RF1 ; Scaffold protein that connects plasma membrane proteins with members of the ezrin/moesin/radixin family and thereby helps to link them to the actin cytoskeleton and to regulate their surface expression. Was first known to play a role in the regulation of the activity and subcellular location of SLC9A3. May enhance Wnt signaling (By similarity)	SLC9A3R1	0.0000429204707058198	0.452654244865195	0.190251857220511	0.177339901477833	0.326356065721359	0.210970464135021	0.19974033756117	0.237320910609124	0.226864542962473	0.266951414842499	0.227227820588816	0.203715775749674	0.06426735218509	0.213219616204691	0.252451694339256	0.142409569923099	0.230584762958864	0.106365570283096	0.106524633821571	0.240558094779889	0.267563117453348	0.186126062679209	0.222524415873408	0.138073869520193	0.150478132129508	0.177755205688167	0.214250398285997	0.205439248679319	0.185838177832841	0.204002331455217	0.251376586066555	0.209447169707325	0.0683611956994593	0.0945924641336907	0.0778058743435129	0.0536028792403706	0.0575539568345324	0.0592031259250488	0.0712081652029433	0.0906207521522429	0.0779596837064261	0.125330733881075	0.0627254194762427	0.0726005517641934	0.096254110852651	0.128735009146961	0.0989189571115665
ENSGALP00000012380	succinyl-CoA ligase	SUCLG2	6.14478658164397E-07	-0.53969564869921	0.0181192244971915		0.0337609723160027	0.0175808720112518		0.0351586534235739	0.0189053785802061	0.0427122263747998	0.0197589409207666	0.0244458930899609		0.0341151385927505		0.00949397132820659	0.0184467810367091				0.0617453347969265	0.0603652095175814	0.0741748052911361	0.0887617732629814	0.0194165331780011	0.0914169629253428	0.0769103993847168	0.1076110350225	0.0476508148289336	0.0388575869438508		0.0496059086148928	0.0310732707724815	0.0630616427557938	0.0648382286195941	0.0536028792403706	0.052757793764988	0.0355218755550293	0.042724899121766	0.0517832869441388	0.0556854883617329	0.0765910040384348	0.0548847420417124	0.043560331058516	0.0561482313307131	0.0609797411748763	0.0423938387620999
ENSGALP00000012448	dual specificity mitogen-activated protein kinase kinase 1	MAP2K1	7.39259868728626E-08	0.601372710776642	0.0271788367457873	0.0689655172413793	0.0900292595093405	0.0615330520393812	0.0699091181464097	0.0615276434912543	0.0756215143208243	0.0640683395621997	0.0592768227622999	0.0488917861799218	0.0160668380462725	0.0597014925373134	0.0485484027575493	0.0854457419538593	0.0553403431101273	0.0490918016691213	0.0532623169107856	0.0721674284339668		0.0251521706323256	0.0370874026455681			0.0152361604875571	0.0164807998681536	0.0342398747798865	0.0190603259315734				0.0248586166179852	0.0236481160334227	0.0389029371717565	0.0229726625315874	0.0287769784172662	0.0177609377775147	0.0237360550676478	0.0258916434720694	0.0334112930170398	0.0348140927447431	0.0156813548690607	0.043560331058516	0.0401058795219379	0.0271021071888339	0.02119691938105
ENSGALP00000012463	src substrate protein p85 precursor ; Contributes to the organization of the actin cytoskeleton and cell structure. May be involved in the regulation of neuronal spine density (By similarity). Plays a role in the regulation of cell migration	CTTN	1.52465938338603E-09	-0.606060705122482		0.0492610837438424	0.0112536574386676	0.0263713080168776		0.00878966335589347			0.00987947046038332	0.0244458930899609		0.0341151385927505	0.00970968055150986	0.0189879426564132	0.0276701715550636	0.0245459008345606		0.0120279047389945	0.130351262349067	0.115699984908698	0.13598714303375	0.0936929828887026	0.106790932479006	0.132046724225495	0.142833598857331	0.180982195265114	0.152482607452587	0.102001165727608	0.0179554704333254	0.0661412114865237	0.0807905040084519	0.070944348100268	0.0907735200674318	0.038287770885979	0.0623501199040767	0.0769640637025635	0.0522193211488251	0.0906207521522429	0.0835282325425994	0.15318200807687	0.0862474517798338	0.0798606069406128	0.144381166278976	0.0948573751609188	0.10598459690525
ENSGALP00000012472	nucleolin ; Nucleolin is the major nucleolar protein of growing eukaryotic cells. It is found associated with intranucleolar chromatin and pre-ribosomal particles. It induces chromatin decondensation by binding to histone H1. It is thought to play a role in pre-rRNA transcription and ribosome assembly	NCL	1.53434821626387E-06	0.519979401538183	0.126834571480341	0.177339901477833	0.146297546702678	0.202180028129395	0.159792270048936	0.167003603761976	0.141790339351546	0.160170848905499	0.167950997826516	0.179269882659713	0.184768637532134	0.162046908315565	0.165064569375668	0.142409569923099	0.110680686220255	0.163639338897071	0.159786950732357	0.192446475823911	0.0891877058177827	0.166004326173349	0.105080974162443	0.143005079145914	0.194165331780011	0.0507872016251905	0.0109871999121024	0.0440226961455684	0.123892118555227	0.189430736351273	0.197510174766579	0.209447169707325	0.0559318873904667	0.0945924641336907	0.0713220514815535	0.038287770885979	0.0959232613908873	0.0828843762950684	0.0664609541894137	0.0776749304162082	0.0779596837064261	0.111405096783178	0.133291516387016	0.137941048351967	0.096254110852651	0.101632901958127	0.0706563979368332
ENSGALP00000012529	Uncharacterized protein	ECI1	0.0550150298638523	0.2258753669668	0.0634172857401703	0.0197044334975369	0.0337609723160027	0.0527426160337553	0.0299610506341756	0.0615276434912543			0.02963841138115	0.0733376792698827	0.0803341902313625	0.0682302771855011	0.0291290416545296	0.0474698566410329	0.0645637336284818	0.0736377025036819	0.0532623169107856	0.0240558094779889	0.0137211855104281	0.045273907138186	0.0247249350970454	0.0690369347600966	0.0388330663560021	0.0355510411376333	0.0329615997363072	0.0342398747798865	0.0714762222434004	0.0340003885758694	0.0359109408666507	0.0496059086148928	0.0248586166179852	0.0394135267223711	0.0324191143097971	0.038287770885979	0.0383693045563549	0.0177609377775147	0.0617137431758842	0.0258916434720694	0.0501169395255596	0.0278512741957945	0.0392033871726517	0.00726005517641934	0.0240635277131627	0.0338776339860424	0.02119691938105
ENSGALP00000012854	Uncharacterized protein	ATP5H	0.0460633531802406	-0.229909882998786	0.0634172857401703	0.137931034482759	0.112536574386676	0.140646976090014	0.119844202536702	0.0966862969148282	0.122884960771339	0.138814735718099	0.0889152341434499	0.0814863102998696	0.0482005141388175	0.0767590618336887	0.0873871249635887	0.0854457419538593	0.0922339051835455	0.0654557355588283	0.0443852640923214	0.0721674284339668	0.336169045005488	0.246491272196791	0.247249350970454	0.20711080428029	0.228144264841513	0.269172168613509	0.280173597758611	0.215222070045001	0.238254074144668	0.247717116767049	0.34713909504429	0.281100148817726	0.062146541544963	0.0867097587892165	0.0907735200674318	0.0612604334175664	0.0671462829736211	0.0888046888875733	0.0522193211488251	0.0776749304162082	0.0612540371979062	0.0974794596852806	0.109769484083425	0.0798606069406128	0.104275286757039	0.108408428755336	0.10598459690525
ENSGALP00000012878	phosphoglycerate kinase	PGK1	0.320930896439668	-0.116028461500256	0.217430693966298	0.187192118226601	0.157551204141346	0.237341772151899	0.209727354439229	0.219741583897337	0.236317232252576	0.234917245061399	0.217348350128433	0.203715775749674	0.136568123393316	0.204690831556503	0.223322652684727	0.170891483907719	0.166021029330382	0.204549173621339	0.221926320461607	0.192446475823911	0.391053787047201	0.332008652346698	0.352330325132897	0.286010158291829	0.310664530848017	0.325038090401219	0.329615997363072	0.337507337116024	0.295435051939388	0.306003497182825	0.311228154177639	0.325194289808742	0.161581008016904	0.228598454989752	0.181547040134864	0.14549352936672	0.196642685851319	0.2427328162927	0.0996914312841206	0.161822771700434	0.178193562757545	0.167107645174767	0.172494903559668	0.196021489763322	0.176465869896527	0.196490277119046	0.176640994842083
ENSGALP00000013109	alpha-centractin	ACTR1A	2.5262843959566E-08	0.600006691164819	0.0634172857401703	0.0788177339901478	0.0562682871933378	0.0791139240506329	0.0399480675122341	0.0615276434912543	0.0378107571604121	0.0747463961558996	0.0790357636830666	0.0977835723598435	0.06426735218509	0.0767590618336887	0.067967763860569	0.0664577992974461	0.0645637336284818	0.0818196694485354	0.0887705281846427	0.0721674284339668	0.0137211855104281	0.0251521706323256	0.0309061688713067	0.0246560481286059	0.0436871996505024	0.0203148806500762	0.0219743998242048	0.0195656427313637	0.00953016296578671			0.011023535247754	0.0310732707724815	0.070944348100268	0.0389029371717565	0.0306302167087832	0.0479616306954436	0.0414421881475342	0.0474721101352955	0.0258916434720694	0.0334112930170398	0.0139256370978972	0.0313627097381214	0.043560331058516	0.0240635277131627	0.0271021071888339	0.0353281989684166
ENSGALP00000013122	60 kDa heat shock protein. mitochondrial ; Implicated in mitochondrial protein import and macromolecular assembly. May facilitate the correct folding of imported proteins. May also prevent misfolding and promote the refolding and proper assembly of unfolded polypeptides generated under stress conditions in the mitochondrial matrix (By similarity)	HSPD1	0.327014631060485	0.114596011358277	0.443921000181192	0.32512315270936	0.607697501688049	0.430731364275668	0.389493658244282	0.377955524303419	0.576614046696285	0.533902829684997	0.454455641177633	0.358539765319426	0.305269922879177	0.426439232409382	0.427225944266434	0.436722681097503	0.368935620734182	0.261822942235313	0.248557478917	0.469088284820784	0.706641053787047	0.518134715025907	0.587217208554828	0.488189752946398	0.504829862628028	0.573895378364652	0.675712794594298	0.582077871258071	0.543219289049843	0.490577035166116	0.412975819966483	0.534641459516067	0.298303399415823	0.338956329812392	0.246385268754458	0.229726625315874	0.330935251798561	0.426262506660352	0.170899596487064	0.284808078192763	0.222741953446932	0.257624286311099	0.384193194291987	0.33396253811529	0.312825860271116	0.237143437902297	0.275559951953649
ENSGALP00000013240	spectrin beta chain. brain 1	SPTBN1	0.774306533528484	0.0398547466009756	0.181192244971915	0.108374384236453	0.0450146297546703	0.0439521800281294	0.0299610506341756	0.0527379801353608	0.0378107571604121	0.0427122263747998	0.0691562932226833	0.0733376792698827	0.224935732647815	0.00852878464818763	0.067967763860569	0.123421627266686	0.119904076738609	0.171821305841924	0.18641810918775	0.0841953331729613													0.0932198123174445	0.0551789374113196	0.0453867600337159	0.229726625315874	0.0287769784172662	0.00592031259250488	0.227866128649418	0.0776749304162082	0.0890967813787727	0.125330733881075	0.0470440646071821	0.0726005517641934	0.0561482313307131	0.128735009146961	0.0565251183494665
ENSGALP00000013574	Protein disulfide-isomerase A3	PDIA3	0.327014631060485	0.114596011358277	0.253669142960681	0.354679802955665	0.247580463650686	0.25492264416315	0.309597523219814	0.342796870879845	0.349749503733812	0.320341697810998	0.286504643351116	0.252607561929596	0.232969151670951	0.272921108742004	0.291290416545296	0.294313111174404	0.313595277624055	0.237277041400753	0.195295162006214	0.2165022853019	0.562568605927552	0.477891242014186	0.488317468166646	0.478327333694955	0.465996796272026	0.47739969527679	0.439487996484096	0.440226961455684	0.433622414943296	0.490577035166116	0.478812544888676	0.468500248029543	0.205083587098378	0.20495033895633	0.22044997730662	0.160808637721112	0.201438848920863	0.23089219110769	0.161405174460005	0.181241504304486	0.228310502283105	0.215847375017407	0.258742355339501	0.254101931174677	0.248656453036015	0.203265803916254	0.226100473397866
ENSGALP00000013585	creatine kinase U-type. mitochondrial precursor ; Reversibly catalyzes the transfer of phosphate between ATP and various phosphogens (e.g. creatine phosphate). Creatine kinase isoenzymes play a central role in energy transduction in tissues with large. fluctuating energy demands. such as skeletal muscle. heart. brain and spermatozoa	CKMT1A	0.00885601655522433	-0.2993820796735	0.154013408226128	0.0985221674876847	0.202565833896016	0.123066104078762	0.139818236292819	0.149424277050189	0.122884960771339	0.160170848905499	0.1778304682869	0.114080834419817	0.0723007712082262	0.102345415778252	0.194193611030197	0.142409569923099	0.110680686220255	0.13909343806251	0.1242787394585	0.120279047389945	0.349890230515917	0.347099954726093	0.358511558907158	0.399427979683416	0.349497597204019	0.380904012188928	0.390045596879635	0.342398747798865	0.366911274182789	0.344861084126676	0.329183624610965	0.264564845946095	0.111863774780933	0.157654106889484	0.103741165791351	0.114863312657937	0.11031175059952	0.112485939257593	0.10918585331118	0.103566573888278	0.139213720904332	0.118367915332126	0.0627254194762427	0.0798606069406128	0.168444693992139	0.128735009146961	0.1695753550484
ENSGALP00000013653	Uncharacterized protein	VBP1	0.0000033657612685157	-0.514188095554682		0.0197044334975369	0.0450146297546703	0.0351617440225035	0.019974033756117	0.0527379801353608	0.0378107571604121	0.0320341697810998	0.0493973523019166	0.0162972620599739			0.0194193611030197	0.00949397132820659	0.00922339051835455	0.00818196694485354		0.0120279047389945	0.0960482985729967	0.0553347753911163	0.0927185066139201	0.0394496770057695	0.0291247997670016	0.0660233621127476	0.0714167994286656	0.073371160242614	0.0476508148289336	0.0534291820477948	0.0957625089777352	0.0716529791104007	0.0497172332359704	0.0788270534447422	0.0648382286195941	0.038287770885979	0.052757793764988	0.0473625007400391	0.042724899121766	0.0453103760761214	0.0668225860340795	0.0557025483915889	0.0470440646071821	0.0508203862349354	0.0561482313307131	0.0203265803916254	0.0494594785557832
ENSGALP00000013682	Uncharacterized protein	GSTO1	9.85967281945804E-14	0.711523658935401	0.0815365102373618	0.0886699507389163	0.0562682871933378	0.105485232067511	0.0599221012683511	0.123055286982509	0.132337650061442	0.106780565936999	0.167950997826516	0.0977835723598435	0.0723007712082262	0.102345415778252	0.0776774444120788	0.104433684610272	0.110680686220255	0.090001636393389	0.097647581003107	0.0360837142169834	0.00686059275521405	0.00503043412646511	0.00618123377426134	0.00986241925144238	0.0242706664725013	0.0253936008125952		0.0195656427313637	0.0190603259315734	0.0388575869438508	0.0119703136222169	0.00551176762387698	0.0310732707724815	0.00788270534447422	0.0453867600337159	0.0153151083543916	0.0287769784172662	0.0236812503700195	0.0094944220270591	0.00647291086801735	0.0222741953446932	0.0208884556468458	0.0392033871726517	0.021780165529258	0.00802117590438758	0.0338776339860424	0.0141312795873666
ENSGALP00000013738	rho GDP-dissociation inhibitor 1	ARHGDIA	0.0000134831374671932	-0.482877948050323			0.0900292595093405	0.0791139240506329	0.019974033756117	0.0615276434912543	0.122884960771339	0.0747463961558996	0.0889152341434499	0.0325945241199478	0.0482005141388175	0.0767590618336887	0.0582580833090591	0.0379758853128264	0.0276701715550636	0.0163639338897071	0.0177541056369285		0.164654226125137	0.105639116655767	0.154530844356534	0.128211450268751	0.116499199068006	0.121889283900457	0.142833598857331	0.127176677753864	0.104831792623654	0.116572760831552	0.0897773521666268	0.11023535247754	0.0870051581629482	0.0788270534447422	0.0778058743435129	0.0689179875947622	0.0863309352517986	0.0947250014800781	0.0664609541894137	0.0970936630202602	0.0668225860340795	0.0835538225873834	0.0548847420417124	0.0726005517641934	0.104275286757039	0.0948573751609188	0.10598459690525
ENSGALP00000013845	glycogen phosphorylase. brain form ; Phosphorylase is an important allosteric enzyme in carbohydrate metabolism. Enzymes from different sources differ in their regulatory mechanisms and in their natural substrates. However. all known phosphorylases share catalytic and structural properties (By similarity)	PYGB	0.149012566190061	0.194584939287116	0.0996557347345534	0.0886699507389163	0.112536574386676	0.0263713080168776	0.0699091181464097	0.0263689900676804	0.0283580678703091	0.0427122263747998	0.0790357636830666	0.0570404172099087	0.176735218508997	0.0170575692963753	0.106806486066608	0.0949397132820659	0.0922339051835455	0.0818196694485354	0.133155792276964	0.156362761606928										0.00485719836798135			0.062146541544963	0.0630616427557938	0.0453867600337159	0.122520866835133	0.0575539568345324	0.0414421881475342	0.142416330405887	0.0776749304162082	0.0612540371979062	0.0626653669405375	0.0470440646071821	0.0508203862349354	0.0240635277131627	0.0880818483637103	0.0353281989684166
ENSGALP00000013968	elongation factor 1-beta ; EF-1-beta and EF-1-delta stimulate the exchange of GDP bound to EF-1-alpha to GTP (By similarity)	EEF1B2	0.0558038737458598	-0.222616552749632	0.0634172857401703	0.0591133004926108	0.078775602070673	0.131856540084388	0.109857185658644	0.0878966335589347	0.170148407221855	0.128136679124399	0.108674175064217	0.122229465449804	0.0803341902313625	0.110874200426439	0.0970968055150986	0.0759517706256527	0.0645637336284818	0.0409098347242677	0.0532623169107856	0.0120279047389945	0.192096597145993	0.191156496805674	0.166893311905056	0.197248385028848	0.169894665307509	0.2133062468258	0.197769598417843	0.215222070045001	0.166777851901268	0.204002331455217	0.0478812544888676	0.148817725844678	0.11807842893543	0.0945924641336907	0.0907735200674318	0.038287770885979	0.100719424460432	0.0710437511100586	0.0474721101352955	0.0776749304162082	0.0835282325425994	0.0835538225873834	0.117610161517955	0.123420937999129	0.096254110852651	0.0677552679720848	0.113050236698933
ENSGALP00000013991	Uncharacterized protein	AHSG	0.000151373270941066	-0.355225431222312		0.0197044334975369		0.0351617440225035			0.0567161357406182			0.00814863102998696		0.0255863539445629	0.00970968055150986	0.00949397132820659	0.00922339051835455				0.0823271130625686	0.0754565118969767	0.0618123377426134	0.128211450268751	0.135915732246007	0.121889283900457	0.0878975992968192	0.0929368029739777	0.123892118555227	0.116572760831552	0.179554704333254	0.132282422973047	0.0559318873904667	0.070944348100268	0.0648382286195941	0.0536028792403706	0.052757793764988	0.0710437511100586	0.042724899121766	0.0712020195481908	0.0556854883617329	0.0765910040384348	0.0784067743453034	0.0798606069406128	0.0641694072351007	0.0609797411748763	0.0918533173178831
ENSGALP00000013999	NADH-ubiquinone oxidoreductase 75 kDa subunit. mitochondrial	NDUFS1	2.25737199948966E-07	-0.64278646963656	0.0543576734915746	0.0295566502463054		0.0263713080168776		0.00878966335589347	0.00945268929010303		0.02963841138115	0.0162972620599739	0.032133676092545	0.0255863539445629	0.0388387222060394	0.0189879426564132	0.0184467810367091	0.0163639338897071	0.0355082112738571	0.0360837142169834													0.0745758498539556	0.0788270534447422	0.0648382286195941	0.191438854429895	0.206235011990408	0.165768752590137	0.094944220270591	0.12298530649233	0.094665330214946	0.0974794596852806	0.0548847420417124	0.0798606069406128	0.0721905831394882	0.115183955552544	0.0989189571115665
ENSGALP00000014055	septin-6	SEPT6	0.0059614260666277	-0.321839514345209										0.0407431551499348	0.00803341902313625	0.0255863539445629							0.109769484083425	0.0905478142763721	0.0865372728396588	0.078899354011539	0.0776661327120043	0.101574403250381	0.115365599077075	0.0880453922911368	0.0619460592776136	0.0728579755197202	0.0179554704333254	0.0496059086148928	0.0559318873904667	0.0551789374113196	0.0648382286195941	0.038287770885979	0.0431654676258993	0.0236812503700195	0.0474721101352955	0.019418732604052	0.0501169395255596	0.0487397298426403	0.0392033871726517	0.043560331058516	0.0561482313307131	0.0542042143776679	0.0353281989684166
ENSGALP00000014097	Destrin ; Actin-depolymerizing protein. Severs actin filaments (F- actin) and binds to actin monomers (G-actin). Acts in a pH- independent manner	DSTN	0.567183727355085	0.0673251566729879	0.59793440840732	0.610837438423645	0.8327706504614	0.606540084388186	0.699091181464097	0.808649028742199	0.699499007467625	0.822210357714896	0.721201343607983	0.545958279009126	0.208868894601542	0.545842217484009	0.485484027575493	0.436722681097503	0.571850212137982	0.25364097529046	0.239680426098535	0.56531152273274	0.665477497255763	0.628804265808139	0.661392013845964	0.636126041718033	0.601912528518033	0.599288979177247	0.54935999560512	0.616317746037957	0.73858762984847	0.631435787837575	0.718218817333014	0.688970952984622	0.522030948977689	0.70944348100268	0.693769046229657	0.245041733670266	0.287769784172662	0.455864069622876	0.246854972703537	0.608453621593631	0.50673794409177	0.591839576660632	0.823271130625686	0.624364745172063	0.810138766343146	0.413307134629717	0.678301420193599
ENSGALP00000014107	vimentin ; Vimentins are class-III intermediate filaments found in various non-epithelial cells. especially mesenchymal cells. Vimentin is attached to the nucleus. endoplasmic reticulum. and mitochondria. either laterally or terminally	VIM	0.0197530481085616	-0.267868176549973	0.172132632723319	0.354679802955665	0.405131667792032	0.430731364275668	0.369519624488165	0.307638217456271	0.463181775215049	0.437800320341698	0.3556609365738	0.342242503259452	0.200835475578406	0.400852878464819	0.349548499854355	0.332288996487231	0.276701715550636	0.204549173621339	0.177541056369285	0.384892951647823	0.891877058177827	0.809899894360883	0.927185066139201	0.70516297647813	0.635891461579535	0.726256983240223	0.857001593143987	0.78751711993739	0.733822548365577	0.646007382941519	0.802011012688532	0.832276911205424	0.28587409110683	0.307425508434495	0.350126434545808	0.313959721265028	0.249400479616307	0.307856254810254	0.223118917635889	0.297753899928798	0.289564539481011	0.313326834702688	0.360671161988396	0.33396253811529	0.393037619314992	0.298123179077173	0.388610188652583
ENSGALP00000014119	Eukaryotic initiation factor 4A-II ; ATP-dependent RNA helicase which is a subunit of the eIF4F complex involved in cap recognition and is required for mRNA binding to ribosome. In the current model of translation initiation. eIF4A unwinds RNA secondary structures in the 5'-UTR of mRNAs which is necessary to allow efficient binding of the small ribosomal subunit. and subsequent scanning for the i…	EIF4A2	5.74743917748578E-07	0.588888537579851	0.117774959231745	0.0689655172413793	0.101282916948008	0.0791139240506329	0.0699091181464097	0.0966862969148282	0.0756215143208243	0.0961025093432995	0.0987947046038332	0.114080834419817	0.345437017994859	0.0852878464818763	0.126225847169628	0.170891483907719	0.119904076738609	0.220913107511046	0.230803373280071	0.132306952128939					0.00485413329450027		0.0164807998681536	0.00489141068284093	0.00476508148289336				0.0435025790814741	0.0630616427557938	0.0713220514815535	0.107205758480741	0.0431654676258993	0.0473625007400391	0.185141229527652	0.0647291086801735	0.0556854883617329	0.0765910040384348	0.0392033871726517	0.0363002758820967	0.0561482313307131	0.0677552679720848	0.0565251183494665
ENSGALP00000014298	Uncharacterized protein	RPL12	0.223873448373413	-0.141812564055868	0.0543576734915746	0.0788177339901478	0.0562682871933378	0.0527426160337553	0.0599221012683511	0.0527379801353608	0.0850742036109273	0.0640683395621997	0.0493973523019166	0.0325945241199478	0.0482005141388175	0.102345415778252	0.0582580833090591	0.0854457419538593	0.0737871241468364	0.0654557355588283	0.0710164225477142	0.0601395236949723	0.109769484083425	0.0905478142763721	0.105080974162443	0.078899354011539	0.0873743993010048	0.0761808024377857	0.082403999340768	0.073371160242614	0.066711140760507	0.0874295706236643	0.0957625089777352	0.0826765143581547	0.0807905040084519	0.0551789374113196	0.0583544057576347	0.038287770885979	0.0719424460431655	0.0592031259250488	0.042724899121766	0.0517832869441388	0.0501169395255596	0.0765910040384348	0.0705660969107731	0.0653404965877741	0.0641694072351007	0.0609797411748763	0.0565251183494665
ENSGALP00000014308	T-complex protein 1 subunit delta	CCT4	0.0324796391487775	-0.266909988627225	0.0634172857401703	0.0788177339901478	0.0337609723160027	0.0527426160337553	0.0599221012683511	0.0351586534235739	0.0189053785802061	0.0640683395621997	0.0592768227622999	0.0407431551499348	0.0562339331619537	0.0426439232409382	0.067967763860569	0.0474698566410329	0.0368935620734182	0.0654557355588283	0.0355082112738571	0.0601395236949723				0.00493120962572119	0.00970826658900053		0.0109871999121024	0.00978282136568186	0.00476508148289336				0.0683611956994593	0.0630616427557938	0.0907735200674318	0.0918906501263496	0.0911270983213429	0.106565626665088	0.094944220270591	0.0517832869441388	0.0668225860340795	0.104442278234229	0.0862474517798338	0.116160882822709	0.0561482313307131	0.108408428755336	0.0635907581431499
ENSGALP00000014317	Isocitrate dehydrogenase [NADP]	IDH1	0.285963803968362	0.124623162352127	0.0905961224859576	0.157635467980296	0.236326806212019	0.184599156118143	0.149805253170878	0.175793267117869	0.179601096511958	0.256273358248799	0.197589409207666	0.220013037809648	0.224935732647815	0.281449893390192	0.203903291581707	0.218361340548752	0.147574248293673	0.237277041400753	0.195295162006214	0.168390666345923	0.260702524698134	0.256552140449721	0.315242922487328	0.271216529414665	0.286393864375516	0.218384966988319	0.258199197934406	0.273918998239092	0.195368340798628	0.257431513503011	0.173569547522145	0.192911866835694	0.105649120626437	0.134005990856062	0.116708811515269	0.153151083543916	0.115107913669065	0.112485939257593	0.118680275338239	0.116512395624312	0.128076623231986	0.146219189527921	0.0862474517798338	0.152461158704806	0.184487045800914	0.182939223524629	0.0777220377305165
ENSGALP00000014321	NADH dehydrogenase	NDUFA5	5.02839071300961E-06	-0.500980643591561	0.036238448994383	0.0197044334975369	0.0450146297546703	0.0439521800281294	0.0299610506341756	0.0439483167794673	0.0283580678703091	0.0427122263747998	0.0197589409207666	0.0407431551499348		0.0255863539445629	0.0194193611030197	0.00949397132820659	0.0184467810367091	0.0163639338897071		0.0240558094779889	0.116630076838639	0.0855173801499069	0.111262207936704	0.078899354011539	0.0825202660065045	0.0914169629253428	0.082403999340768	0.0929368029739777	0.109596874106547	0.0922867689916456	0.131673449844386	0.121258887725294	0.0124293083089926	0.0315308213778969	0.0389029371717565	0.0229726625315874	0.0431654676258993	0.0355218755550293	0.0189888440541182	0.0258916434720694	0.0334112930170398	0.0417769112936917	0.023522032303591	0.021780165529258	0.0561482313307131	0.0474286875804594	0.0494594785557832
ENSGALP00000014370	UTP--glucose-1-phosphate uridylyltransferase	UGP2	3.59200231607297E-06	-0.50422244997642	0.0724768979887661	0.0689655172413793	0.0450146297546703	0.0263713080168776	0.0599221012683511	0.0263689900676804	0.0283580678703091	0.0854244527495996	0.0197589409207666	0.0814863102998696	0.0160668380462725	0.093816631130064	0.0291290416545296	0.0569638279692395	0.0461169525917727	0.13909343806251	0.106524633821571	0.0601395236949723	0.171514818880351	0.110669550782233	0.154530844356534	0.12328024064303	0.0776661327120043	0.142204164550533	0.159314398725485	0.127176677753864	0.0953016296578671	0.0534291820477948	0.0179554704333254	0.0661412114865237	0.0994344664719408	0.0788270534447422	0.116708811515269	0.107205758480741	0.0863309352517986	0.0828843762950684	0.0807025872300024	0.103566573888278	0.111370976723466	0.118367915332126	0.0470440646071821	0.0798606069406128	0.0882329349482634	0.0948573751609188	0.120115876492616
ENSGALP00000014374	Malate dehydrogenase. cytoplasmic	MDH1	0.219164105219997	0.143245014197847	0.108715346983149	0.118226600985222	0.112536574386676	0.0791139240506329	0.169779286926995	0.105475960270722	0.0850742036109273	0.0961025093432995	0.108674175064217	0.0651890482398957	0.096401028277635	0.0852878464818763	0.126225847169628	0.113927655938479	0.166021029330382	0.122729504172803	0.133155792276964	0.132306952128939	0.144072447859495	0.201217365058605	0.166893311905056	0.241629271660338	0.232998398136013	0.218384966988319	0.252705597978355	0.249461944824888	0.204898503764414	0.174859141247329	0.0418960976777592	0.0992118172297856	0.0683611956994593	0.0788270534447422	0.0648382286195941	0.0536028792403706	0.0767386091127098	0.0710437511100586	0.0759553762164728	0.0970936630202602	0.094665330214946	0.0835538225873834	0.0940881292143641	0.0726005517641934	0.0802117590438758	0.0880818483637103	0.0777220377305165
ENSGALP00000014509	far upstream element-binding protein 1	FUBP1	2.81295388923693E-14	-0.495845986212352		0.00985221674876847	0.0112536574386676	0.0263713080168776		0.0175793267117869			0.00987947046038332	0.00814863102998696		0.00852878464818763	0.00970968055150986		0.0184467810367091				0.137211855104281	0.0704260777705116	0.105080974162443	0.0591745155086543	0.072811999417504	0.121889283900457	0.0933911992528704	0.1076110350225	0.0857714666920804	0.102001165727608	0.0957625089777352	0.121258887725294	0.105649120626437	0.0867097587892165	0.0907735200674318	0.0689179875947622	0.0815347721822542	0.0296015629625244	0.0569665321623546	0.0712020195481908	0.0835282325425994	0.118367915332126	0.109769484083425	0.10890082764629	0.136359990374589	0.0948573751609188	0.0847876775241998
ENSGALP00000014539	Uncharacterized protein	ENSGALG00000008950	1.65268435620569E-07	0.651726533714467	0.0724768979887661	0.0788177339901478	0.0900292595093405	0.0879043600562588	0.0898831519025267	0.0615276434912543	0.0472634464505152	0.0747463961558996	0.0691562932226833	0.0814863102998696	0.104434447300771	0.0852878464818763	0.0388387222060394	0.0664577992974461	0.0645637336284818	0.0981836033382425	0.1242787394585	0.0721674284339668													0.0248586166179852	0.0394135267223711	0.0389029371717565	0.0306302167087832	0.0479616306954436	0.0414421881475342	0.0284832660811773	0.019418732604052	0.0167056465085199	0.0348140927447431	0.00784067743453034	0.0363002758820967	0.00802117590438758	0.0338776339860424	0.0353281989684166
ENSGALP00000014571	epithelial cell adhesion molecule precursor	EPCAM	1.23985340186254E-09	0.623115811760633	0.0815365102373618	0.12807881773399	0.146297546702678	0.193389592123769	0.119844202536702	0.0878966335589347	0.198506475092164	0.202883075280299	0.1778304682869	0.138526727509778	0.216902313624679	0.187633262260128	0.203903291581707	0.151903541251305	0.119904076738609	0.180003272786778	0.230803373280071	0.228530190040895	0.130351262349067	0.100608682529302	0.117443441710966	0.108486611765866	0.0922285325955051	0.0914169629253428	0.104378399164973	0.0978282136568186	0.0953016296578671	0.097143967359627	0.0538664112999761	0.11023535247754	0.0745758498539556	0.0867097587892165	0.0648382286195941	0.0842330959491538	0.0479616306954436	0.0769640637025635	0.0522193211488251	0.0647291086801735	0.0612540371979062	0.0557025483915889	0.0627254194762427	0.0363002758820967	0.0401058795219379	0.0813063215665018	0.0847876775241998
ENSGALP00000014768	EH domain-containing protein 3	EHD3	3.36267569828765E-06	0.519217123555734	0.117774959231745	0.0985221674876847	0.0900292595093405	0.105485232067511	0.0499350843902926	0.0878966335589347	0.103979582191133	0.0961025093432995	0.0691562932226833	0.0977835723598435	0.19280205655527	0.0682302771855011	0.106806486066608	0.0664577992974461	0.0830105146651909	0.130911471117657	0.133155792276964	0.0721674284339668	0.00686059275521405	0.0352130388852558	0.0370874026455681	0.0394496770057695	0.0533954662395029	0.0253936008125952	0.0769103993847168	0.0391312854627274	0.0190603259315734			0.00551176762387698	0.0372879249269778	0.0472962320668453	0.0648382286195941	0.0612604334175664	0.0671462829736211	0.0473625007400391	0.0712081652029433	0.0323645543400867	0.0445483906893863	0.0417769112936917	0.0392033871726517	0.0363002758820967	0.0320847036175503	0.0677552679720848	0.0565251183494665
ENSGALP00000014870	PIT 54 protein precursor	PIT_54	0.103139146591774	-0.19039573590429	0.0543576734915746	0.0985221674876847	0.078775602070673	0.0879043600562588	0.0699091181464097	0.0878966335589347	0.132337650061442	0.128136679124399	0.138312586445367	0.114080834419817	0.0803341902313625	0.110874200426439	0.0873871249635887	0.0474698566410329	0.119904076738609	0.0409098347242677	0.0355082112738571	0.0841953331729613	0.274423710208562	0.201217365058605	0.241068117196192	0.197248385028848	0.199019465074511	0.203148806500762	0.208756798329946	0.176090784582274	0.209663585247308	0.213716728191179	0.26933205649988	0.248029543074464	0.0745758498539556	0.126123285511588	0.103741165791351	0.0689179875947622	0.0431654676258993	0.053282813332544	0.042724899121766	0.0647291086801735	0.0723911348702528	0.125330733881075	0.133291516387016	0.0726005517641934	0.136359990374589	0.0745307947692933	0.1271815162863
ENSGALP00000014912	Protein S100-A11	S100A11	0.000149435928537703	-0.424976106832708	0.036238448994383	0.0788177339901478		0.070323488045007	0.0699091181464097	0.0791069702030412	0.0661688250307212	0.0640683395621997	0.0790357636830666	0.0651890482398957	0.032133676092545	0.102345415778252	0.0388387222060394	0.0474698566410329	0.0184467810367091	0.00818196694485354	0.0355082112738571	0.0240558094779889	0.185236004390779	0.251521706323256	0.210161948324886	0.216973223531732	0.305810397553517	0.294565769426105	0.153820798769434	0.200547837996478	0.257314400076241	0.50514863027006	0.544649269810869	0.424406107038527	0.0807905040084519	0.102475169478165	0.0778058743435129	0.0459453250631748	0.0767386091127098	0.0828843762950684	0.0569665321623546	0.0906207521522429	0.0835282325425994	0.0835538225873834	0.0940881292143641	0.0726005517641934	0.0641694072351007	0.0609797411748763	0.0847876775241998
ENSGALP00000015061	Fibrinopeptide A ; Fibrinogen has a double function: yielding monomers that polymerize into fibrin and acting as a cofactor in platelet aggregation	FGA	0.000983279413807374	-0.39075085509128	0.0724768979887661	0.00985221674876847	0.0225073148773351		0.0299610506341756		0.0189053785802061			0.0162972620599739	0.00803341902313625			0.00949397132820659	0.0184467810367091		0.0177541056369285	0.0120279047389945	0.0548847420417124	0.0402434730117209	0.0803560390653975	0.0443808866314907	0.0339789330615019	0.0101574403250381	0.0933911992528704	0.0342398747798865	0.0571809777947203	0.014571595103944	0.00598515681110845	0.0385823733671388	0.062146541544963	0.0394135267223711	0.0648382286195941	0.076575541771958	0.0959232613908873	0.0888046888875733	0.0332304770947069	0.019418732604052	0.0501169395255596	0.0417769112936917	0.0705660969107731	0.0943807172934514	0.0401058795219379	0.0745307947692933	0.0847876775241998
ENSGALP00000015171	Obg-like ATPase 1 ; Hydrolyzes ATP. and can also hydrolyze GTP with lower efficiency. Has lower affinity for GTP (By similarity)	OLA1	0.00028273138365221	-0.406102503614678	0.0452980612429788	0.0394088669950739	0.0450146297546703	0.070323488045007	0.0299610506341756	0.0439483167794673	0.0567161357406182	0.0533902829684997	0.0395178818415333	0.0325945241199478	0.0241002570694087	0.0341151385927505	0.0388387222060394	0.0284819139846198	0.0368935620734182	0.0409098347242677	0.0266311584553928	0.0360837142169834	0.0411635565312843	0.045273907138186	0.0494498701940907	0.0345184673800483	0.072811999417504	0.0355510411376333	0.0494423996044608	0.0195656427313637	0.0238254074144668	0.0485719836798135	0.0179554704333254	0.0330706057432619	0.0435025790814741	0.0630616427557938	0.0453867600337159	0.0459453250631748	0.0719424460431655	0.0414421881475342	0.0474721101352955	0.0453103760761214	0.0668225860340795	0.0835538225873834	0.0548847420417124	0.0653404965877741	0.0882329349482634	0.0609797411748763	0.0635907581431499
ENSGALP00000015246	Uncharacterized protein	PRDX3	0.0000273871979569992	-0.462681395859045	0.0181192244971915	0.0591133004926108	0.0225073148773351	0.0527426160337553	0.0499350843902926	0.0351586534235739	0.0283580678703091	0.0640683395621997	0.0395178818415333	0.0325945241199478	0.032133676092545	0.0255863539445629	0.0388387222060394	0.0284819139846198	0.0368935620734182	0.0409098347242677	0.0266311584553928	0.0601395236949723	0.102908891328211	0.0704260777705116	0.105080974162443	0.0887617732629814	0.0873743993010048	0.0964956830878619	0.0933911992528704	0.0929368029739777	0.0571809777947203	0.0680007771517389	0.0538664112999761	0.0661412114865237	0.0248586166179852	0.0472962320668453	0.0389029371717565	0.0459453250631748	0.0479616306954436	0.053282813332544	0.0332304770947069	0.019418732604052	0.0445483906893863	0.0417769112936917	0.0470440646071821	0.043560331058516	0.0561482313307131	0.0271021071888339	0.0706563979368332
ENSGALP00000015277	F-actin-capping protein subunit alpha-2 ; F-actin-capping proteins bind in a Ca(2+)-independent manner to the fast growing ends of actin filaments (barbed end) thereby blocking the exchange of subunits at these ends. Unlike other capping proteins (such as gelsolin and severin). these proteins do not sever actin filaments. CapZ may mediate the attachment of the barbed ends of actin filaments to th…	CAPZA2	4.18343361077626E-17	-0.733414472692975	0.0181192244971915	0.0197044334975369	0.0225073148773351	0.0263713080168776	0.0299610506341756	0.0263689900676804	0.0189053785802061	0.0213561131873999	0.02963841138115	0.0244458930899609	0.00803341902313625	0.0597014925373134	0.0194193611030197	0.0189879426564132	0.0184467810367091	0.0245459008345606	0.0177541056369285	0.0240558094779889	0.137211855104281	0.135821721414558	0.123624675485227	0.133142659894472	0.106790932479006	0.162519045200609	0.159314398725485	0.151633731168069	0.109596874106547	0.116572760831552	0.0718218817333014	0.0881882819820316	0.0807905040084519	0.173419517578433	0.0583544057576347	0.122520866835133	0.0863309352517986	0.213131253330176	0.0712081652029433	0.187714415172503	0.0779596837064261	0.0835538225873834	0.196016935863259	0.0798606069406128	0.0802117590438758	0.0948573751609188	0.141312795873666
ENSGALP00000015409	Alpha-actinin-1 ; F-actin cross-linking protein is thought to anchor actin to a variety of intracellular structures. This is a bundling protein	ACTN1	0.0000032248564576385	0.516487378627774	0.498278673672767	0.38423645320197	0.247580463650686	0.263713080168776	0.26964945570758	0.316427880812165	0.283580678703091	0.266951414842499	0.345781466113416	0.317796610169492	0.546272493573265	0.230277185501066	0.388387222060394	0.455710623753916	0.396605792289246	0.458190148911798	0.461606746560142	0.541255713254751	0.0205817782656422	0.0553347753911163	0.0370874026455681	0.0443808866314907	0.072811999417504	0.0304723209751143	0.082403999340768	0.0782625709254549	0.0333555703802535	0.0097143967359627		0.011023535247754	0.180224970480393	0.268011981712124	0.181547040134864	0.359905046328203	0.235011990407674	0.2427328162927	0.455732257298837	0.233024791248625	0.233879051119278	0.313326834702688	0.22737964560138	0.246841875998258	0.128338814470201	0.35910292025205	0.183706634635766
ENSGALP00000015467	Uncharacterized protein	SI	1.77788836599875E-14	0.790073324554505	0.317086428700852	0.413793103448276	0.135043889264011	0.342827004219409	0.279636472585639	0.281269227388591	0.368654882314018	0.501868659903898	0.44457617071725	0.382985658409387	0.473971722365039	0.281449893390192	0.563161471987572	0.560144308364189	0.488839697472791	0.760922925871379	0.532623169107856	0.34880923743084	0.0686059275521405		0.00618123377426134	0.00493120962572119					0.00476508148289336		0.0718218817333014	0.0496059086148928	0.0062146541544963	0.00788270534447422		0.038287770885979			0.0189888440541182	0.0129458217360347	0.0111370976723466	0.0765910040384348	0.0156813548690607	0.00726005517641934	0.0561482313307131	0.155837116335795	0.02119691938105
ENSGALP00000015687	collagen alpha-2(I) chain precursor ; Type I collagen is a member of group I collagen (fibrillar forming collagen)	COL1A2	0.0000140375226999874	-0.477005897278829	0.0452980612429788	0.0788177339901478	0.112536574386676	0.105485232067511	0.0699091181464097	0.0966862969148282	0.0850742036109273	0.0854244527495996	0.0592768227622999	0.105932203389831	0.0883676092544987	0.0511727078891258	0.067967763860569	0.0569638279692395	0.1014572957019	0.090001636393389	0.0710164225477142	0.0841953331729613	0.226399560922064	0.150913023793953	0.210161948324886	0.143005079145914	0.165040532013009	0.187912646013205	0.203263198373894	0.151633731168069	0.147717525969694	0.189430736351273	0.203495331577687	0.209447169707325	0.11807842893543	0.0867097587892165	0.123192634377229	0.137835975189524	0.0815347721822542	0.0710437511100586	0.0712081652029433	0.0906207521522429	0.0835282325425994	0.118367915332126	0.125450838952485	0.145201103528387	0.184487045800914	0.108408428755336	0.120115876492616
ENSGALP00000015698	Uncharacterized protein	PALLD	2.10221366339817E-06	-0.51424960097027	0.0815365102373618	0.0689655172413793	0.0675219446320054	0.123066104078762	0.0798961350244682	0.114265623626615	0.122884960771339	0.0854244527495996	0.128433115984983	0.146675358539765	0.0723007712082262	0.119402985074627	0.0873871249635887	0.123421627266686	0.110680686220255	0.0818196694485354	0.0710164225477142	0.0721674284339668	0.233260153677278	0.20624779918507	0.203980714550624	0.157798708023078	0.18931119848551	0.137125444388014	0.219743998242048	0.15652514185091	0.142952444486801	0.140858752671459	0.113717979411061	0.165353028716309	0.142937045553415	0.110357874822639	0.194514685858782	0.0842330959491538	0.139088729016787	0.118406251850098	0.151910752432946	0.174768593436468	0.172625013921372	0.167107645174767	0.133291516387016	0.181501379410484	0.192508221705302	0.169388169930212	0.134247156079983
ENSGALP00000015780	Uncharacterized protein	TTC38	0.0103549080113751	-0.303664446562399	0.0452980612429788	0.0689655172413793	0.0112536574386676	0.0175808720112518	0.0599221012683511	0.0439483167794673	0.0378107571604121	0.0854244527495996	0.0197589409207666	0.0570404172099087	0.0723007712082262	0.00852878464818763	0.0582580833090591	0.0759517706256527	0.0368935620734182	0.0327278677794142	0.115401686640036		0.0205817782656422	0.0402434730117209	0.0494498701940907	0.0986241925144238	0.0242706664725013	0.0101574403250381	0.0494423996044608	0.0391312854627274	0.0142952444486801				0.0745758498539556	0.110357874822639	0.0713220514815535	0.122520866835133	0.0575539568345324	0.0947250014800781	0.137669119392357	0.129458217360347	0.133645172068159	0.160144826625818	0.0313627097381214	0.0363002758820967	0.0802117590438758	0.169388169930212	0.113050236698933
ENSGALP00000016196	T-complex protein 1 subunit beta	CCT2	0.25869787474144	0.13651910423294	0.0815365102373618	0.118226600985222	0.0900292595093405	0.140646976090014	0.0798961350244682	0.0175793267117869	0.122884960771339	0.128136679124399	0.1778304682869	0.122229465449804	0.096401028277635	0.110874200426439	0.135935527721138	0.142409569923099	0.110680686220255	0.0654557355588283	0.0887705281846427	0.0841953331729613		0.0402434730117209	0.0432686364198294	0.0443808866314907	0.072811999417504	0.0457084814626714	0.0878975992968192	0.0586969281940912	0.0190603259315734	0.0097143967359627			0.0932198123174445	0.0945924641336907	0.0972573429293912	0.122520866835133	0.148681055155875	0.177609377775147	0.0854497982435319	0.0970936630202602	0.0835282325425994	0.090516641136332	0.0784067743453034	0.123420937999129	0.0561482313307131	0.121959482349753	0.113050236698933
ENSGALP00000016266	Cofilin-2 ; Controls reversibly actin polymerization and depolymerization in a pH-sensitive manner. It has the ability to bind G- and F-actin in a 1:1 ratio of cofilin to actin. It is the major component of intranuclear and cytoplasmic actin rods	CFL2	0.0431128599577677	-0.23348937314249	0.108715346983149	0.118226600985222	0.101282916948008	0.140646976090014	0.119844202536702	0.131844950338402	0.141790339351546	0.0961025093432995	0.1185536455246	0.122229465449804	0.0803341902313625	0.136460554371002	0.0873871249635887	0.123421627266686	0.110680686220255	0.0654557355588283	0.0887705281846427	0.132306952128939	0.274423710208562	0.22636953569093	0.253430584744715	0.246560481286059	0.223290131547012	0.248857287963433	0.285667197714662	0.229896302093524	0.233488992661775	0.257431513503011	0.293272683744314	0.253541310698341	0.0932198123174445	0.102475169478165	0.103741165791351	0.107205758480741	0.0719424460431655	0.0947250014800781	0.0759553762164728	0.116512395624312	0.0890967813787727	0.104442278234229	0.0940881292143641	0.0943807172934514	0.144381166278976	0.0813063215665018	0.1271815162863
ENSGALP00000016361	ribosomal protein S3A	RPS3A	0.0000222327154590492	-0.48000132872524	0.036238448994383	0.0591133004926108	0.0225073148773351	0.114275668073136	0.0299610506341756	0.0263689900676804	0.0567161357406182	0.0533902829684997	0.0592768227622999	0.0325945241199478	0.0562339331619537	0.0426439232409382	0.0388387222060394	0.0759517706256527	0.0461169525917727	0.0818196694485354	0.0532623169107856	0.0481116189559779		0.0603652095175814	0.0247249350970454	0.0542433058829331	0.0922285325955051		0.0219743998242048		0.0428857333460402	0.10685836409559	0.215465645199904	0.121258887725294	0.149151699707911	0.252246571023175	0.155611748687026	0.0995482043035455	0.11031175059952	0.148007814812622	0.0807025872300024	0.12298530649233	0.094665330214946	0.104442278234229	0.282264387643092	0.159721213881226	0.144381166278976	0.121959482349753	0.19077227442945
ENSGALP00000016447	40S ribosomal protein S8	RPS8	5.68894225446676E-08	0.672687287721707	0.0724768979887661	0.0689655172413793	0.0675219446320054	0.0263713080168776	0.0499350843902926	0.0439483167794673	0.0189053785802061	0.0106780565936999	0.02963841138115	0.0407431551499348	0.104434447300771		0.0873871249635887	0.123421627266686	0.0737871241468364	0.122729504172803	0.142032845095428	0.0601395236949723													0.0124293083089926		0.00648382286195941	0.0076575541771958	0.0143884892086331	0.0236812503700195	0.0237360550676478	0.00647291086801735	0.0167056465085199	0.00696281854894861	0.0156813548690607	0.0145201103528387		0.013551053594417	0.0141312795873666
ENSGALP00000016450	Uncharacterized protein	GLO1	1.02352019440683E-08	-0.596619727532675	0.0905961224859576	0.0394088669950739	0.101282916948008	0.0791139240506329	0.0898831519025267	0.0615276434912543	0.0567161357406182	0.0747463961558996	0.0493973523019166	0.0570404172099087	0.032133676092545	0.0597014925373134	0.067967763860569	0.0474698566410329	0.0737871241468364	0.0409098347242677	0.0443852640923214	0.0481116189559779	0.185236004390779	0.140852155541023	0.123624675485227	0.118349031017309	0.106790932479006	0.142204164550533	0.126352798989178	0.122285267071023	0.123892118555227	0.10685836409559	0.221450802011013	0.159841261092432	0.0870051581629482	0.0945924641336907	0.0972573429293912	0.0842330959491538	0.0815347721822542	0.0769640637025635	0.0712081652029433	0.0906207521522429	0.0890967813787727	0.0974794596852806	0.0705660969107731	0.0798606069406128	0.136359990374589	0.0948573751609188	0.120115876492616
ENSGALP00000016536	heat shock 70 kDa protein 4L	HSPA4L	0.025786390033592	-0.286966160494501	0.036238448994383	0.0394088669950739		0.0351617440225035	0.0299610506341756	0.0175793267117869	0.0283580678703091	0.0106780565936999	0.0197589409207666	0.0162972620599739	0.0241002570694087	0.0255863539445629	0.0194193611030197	0.0379758853128264	0.0276701715550636	0.0163639338897071	0.0443852640923214	0.0120279047389945	0.00686059275521405	0.00503043412646511	0.00618123377426134	0.00493120962572119			0.0054935999560512	0.00489141068284093					0.062146541544963	0.0472962320668453	0.0583544057576347	0.0536028792403706	0.100719424460432	0.0828843762950684	0.0759553762164728	0.0323645543400867	0.0612540371979062	0.0278512741957945	0.0862474517798338	0.0580804414113547	0.0401058795219379	0.013551053594417	0.02119691938105
ENSGALP00000016629	Peroxiredoxin-1 ; Involved in redox regulation of the cell (By similarity). Reduces peroxides with reducing equivalents provided through the thioredoxin system but not from glutaredoxin (By similarity). May play an important role in eliminating peroxides generated during metabolism (By similarity). Might participate in the signaling cascades of growth factors and tumor necrosis factor-alpha by re…	PRDX1	0.258830641485015	-0.131785413062019	0.135894183728936	0.147783251231527	0.146297546702678	0.0791139240506329	0.139818236292819	0.175793267117869	0.113432271481236	0.0854244527495996	0.0987947046038332	0.122229465449804	0.096401028277635	0.187633262260128	0.106806486066608	0.113927655938479	0.147574248293673	0.11454753722795	0.1242787394585	0.132306952128939	0.274423710208562	0.276673876955581	0.222524415873408	0.350115883426204	0.35920586379302	0.253936008125952	0.280173597758611	0.288593230287615	0.357381111217002	0.354575480862638	0.365094565477616	0.308658986937111	0.0994344664719408	0.102475169478165	0.136160280101148	0.107205758480741	0.129496402877698	0.130246877035107	0.0854497982435319	0.116512395624312	0.122508074395812	0.0974794596852806	0.141132193821546	0.116160882822709	0.096254110852651	0.0880818483637103	0.120115876492616
ENSGALP00000016632	Uncharacterized protein	KRT8	0.0000114144389143628	0.481303247704765	0.226490306214894	0.137931034482759	0.180058519018681	0.131856540084388	0.109857185658644	0.210951920541443	0.141790339351546	0.245595301655099	0.14819205690575	0.162972620599739	0.0803341902313625	0.17910447761194	0.155354888824158	0.132915598594892	0.129127467256964	0.0736377025036819	0.0621393697292499	0.204474380562906	0.171514818880351	0.125760853161628	0.191618247002102	0.0986241925144238	0.0970826658900053	0.111731843575419	0.13733999890128	0.151633731168069	0.128657200038121	0.0874295706236643	0.0778070385444099	0.0881882819820316	0.062146541544963	0.0157654106889484	0.0453867600337159	0.0459453250631748	0.0431654676258993	0.0355218755550293	0.0189888440541182	0.0258916434720694	0.0278427441808665	0.0278512741957945	0.00784067743453034	0.043560331058516	0.0401058795219379	0.0542042143776679	0.0494594785557832
ENSGALP00000016651	keratin 7	KRT7	0.00700834506508313	0.30797678052537	0.761007428882044	0.571428571428571	0.641458474004051	0.632911392405063	0.489363827024868	0.773490375318625	0.671140939597315	0.811532301121196	0.661924520845683	0.611147327249022	0.361503856041131	0.699360341151386	0.69909699970871	0.636096078989841	0.599520383693046	0.450008181966945	0.434975588104749	0.793841712773635	0.926180021953897	0.835052064993209	0.945728767461985	0.700231766852409	0.582495995340032	0.741493143727781	0.807559193539526	0.84132263744864	0.752882874297151	0.563435010685836	0.448886760833134	0.523617924268313	0.205083587098378	0.228598454989752	0.168579394410945	0.306302167087832	0.249400479616307	0.272334379255225	0.147163541419416	0.200660236908538	0.183762111593719	0.222810193566356	0.172494903559668	0.196021489763322	0.240635277131627	0.216816857510671	0.296756871334699
ENSGALP00000016789	protein phosphatase 1 regulatory subunit 12A ; Regulates myosin phosphatase activity	PPP1R12A	0.772606212844426	-0.0343788034074832	0.0815365102373618	0.118226600985222	0.135043889264011	0.114275668073136	0.169779286926995	0.131844950338402	0.122884960771339	0.0854244527495996	0.138312586445367	0.105932203389831	0.032133676092545	0.136460554371002	0.135935527721138	0.0949397132820659	0.110680686220255	0.0245459008345606	0.0710164225477142	0.180418571084917	0.150933040614709	0.120730419035163	0.197799480776363	0.0838305636372602	0.106790932479006	0.126968004062976	0.23073119815415	0.15652514185091	0.119127037072334	0.0825723722556829	0.0119703136222169	0.0661412114865237	0.0870051581629482	0.118240580167113	0.136160280101148	0.0995482043035455	0.115107913669065	0.0888046888875733	0.10918585331118	0.135931128228364	0.111370976723466	0.111405096783178	0.117610161517955	0.130680993175548	0.168444693992139	0.115183955552544	0.0635907581431499
ENSGALP00000016978	Uncharacterized protein ; Tubulin is the major constituent of microtubules. It binds two moles of GTP. one at an exchangeable site on the beta chain and one at a non-exchangeable site on the alpha chain (By similarity)	TUBA3D	2.87127445632213E-10	0.664625625664465	0.262728755209277	0.364532019704433	0.247580463650686	0.202180028129395	0.309597523219814	0.281269227388591	0.236317232252576	0.256273358248799	0.2963841138115	0.301499348109518	0.32133676092545	0.238805970149254	0.281580735993786	0.36077091047185	0.322818668142409	0.27818687612502	0.301819795827785	0.384892951647823	0.0205817782656422	0.0402434730117209	0.123624675485227	0.0690369347600966	0.126207465657007	0.0558659217877095	0.126352798989178	0.0880453922911368	0.0333555703802535				0.105649120626437	0.126123285511588	0.116708811515269	0.245041733670266	0.139088729016787	0.177609377775147	0.21362449560883	0.142404039096382	0.133645172068159	0.125330733881075	0.141132193821546	0.116160882822709	0.096254110852651	0.169388169930212	0.120115876492616
ENSGALP00000017049	UMP-CMP kinase ; Catalyzes the phosphorylation of pyrimidine nucleoside monophosphates at the expense of ATP. Plays an important role in de novo pyrimidine nucleotide biosynthesis. Has preference for UMP and CMP as phosphate acceptors (By similarity)	CMPK1	0.00819760673307195	-0.302246979957456	0.0452980612429788	0.0492610837438424	0.123790231825343	0.175808720112518	0.0898831519025267	0.0703173068471478	0.0567161357406182	0.0854244527495996	0.0889152341434499	0.1874185136897	0.0241002570694087	0.14498933901919	0.0485484027575493	0.0189879426564132	0.0276701715550636	0.00818196694485354	0.0443852640923214	0.0721674284339668	0.240120746432492	0.171034760299814	0.154530844356534	0.202179594654569	0.18445706519101	0.228542407313357	0.170301598637587	0.180982195265114	0.290669970456495	0.437147853118321	0.496768015322001	0.336217825056496	0.062146541544963	0.0945924641336907	0.0713220514815535	0.0612604334175664	0.0383693045563549	0.0592031259250488	0.0569665321623546	0.0647291086801735	0.0668225860340795	0.0765910040384348	0.0705660969107731	0.043560331058516	0.096254110852651	0.0542042143776679	0.0777220377305165
ENSGALP00000017152	Uncharacterized protein	AIMP1	2.81295388923693E-14	-0.358554863201252			0.0112536574386676	0.0175808720112518		0.0263689900676804	0.0189053785802061		0.0197589409207666	0.00814863102998696			0.0194193611030197		0.00922339051835455				0.102908891328211	0.0704260777705116	0.0679935715168748	0.0493120962572119	0.072811999417504	0.0863382427628238	0.0988847992089216	0.0978282136568186	0.0905365481749738	0.0922867689916456	0.149628920277711	0.115747120101417	0.0745758498539556	0.0630616427557938	0.0583544057576347	0.038287770885979	0.0575539568345324	0.0296015629625244	0.0569665321623546	0.0388374652081041	0.0501169395255596	0.0765910040384348	0.0548847420417124	0.0653404965877741	0.0802117590438758	0.0542042143776679	0.0635907581431499
ENSGALP00000017250	ADP/ATP translocase 1	SLC25A4	0.0000272276860353907	0.508137935436794	0.0996557347345534	0.137931034482759	0.0225073148773351	0.0439521800281294	0.0599221012683511	0.0878966335589347	0.0189053785802061	0.0106780565936999	0.0790357636830666	0.0814863102998696	0.104434447300771	0.0597014925373134	0.0485484027575493	0.0759517706256527	0.156797638812027	0.147275405007364	0.115401686640036	0.0601395236949723		0.00503043412646511	0.0123624675485227										0.0435025790814741	0.0472962320668453	0.0453867600337159	0.0459453250631748	0.0335731414868106	0.0236812503700195	0.0712081652029433	0.0323645543400867	0.0501169395255596	0.0278512741957945	0.0392033871726517	0.021780165529258	0.0160423518087752	0.013551053594417	0.0282625591747333
ENSGALP00000017293	probable saccharopine dehydrogenase	SCCPDH	0.00307920861097708	0.350378308156113	0.0634172857401703	0.0788177339901478	0.0562682871933378	0.0263713080168776	0.0599221012683511	0.0439483167794673	0.0283580678703091	0.0213561131873999	0.0493973523019166	0.0570404172099087	0.104434447300771		0.0485484027575493	0.113927655938479	0.1014572957019	0.155457371952217	0.0887705281846427	0.0240558094779889	0.0205817782656422	0.0402434730117209	0.0370874026455681	0.0345184673800483	0.0388330663560021	0.0355510411376333	0.0329615997363072	0.0342398747798865	0.0381206518631469	0.0340003885758694	0.0478812544888676	0.0440941409910158	0.0310732707724815	0.0630616427557938	0.0324191143097971	0.0459453250631748	0.0335731414868106	0.0296015629625244	0.0712081652029433	0.0582561978121561	0.0334112930170398	0.0557025483915889	0.0156813548690607	0.0145201103528387	0.0641694072351007	0.0609797411748763	0.0565251183494665
ENSGALP00000017297	Uncharacterized protein	ENPP6	1.41673600901418E-06	0.521411851680162	0.217430693966298	0.118226600985222	0.0225073148773351	0.123066104078762	0.0599221012683511	0.140634613694296	0.122884960771339	0.0961025093432995	0.0987947046038332	0.122229465449804	0.160668380462725	0.119402985074627	0.135935527721138	0.161397512579512	0.138350857775318	0.090001636393389	0.142032845095428	0.0360837142169834	0.0960482985729967	0.0653956436440465	0.105080974162443	0.0887617732629814	0.0825202660065045	0.101574403250381	0.115365599077075	0.0782625709254549	0.0619460592776136	0.0388575869438508	0.0718218817333014	0.0661412114865237	0.0372879249269778	0.0315308213778969	0.0583544057576347	0.0459453250631748	0.0623501199040767	0.0592031259250488	0.0854497982435319	0.0517832869441388	0.0779596837064261	0.0348140927447431	0.0548847420417124	0.0580804414113547	0.0401058795219379	0.0813063215665018	0.0494594785557832
ENSGALP00000017306	Non-specific lipid-transfer protein ; Mediates in vitro the transfer of all common phospholipids. cholesterol and gangliosides between membranes. May play a role in regulating steroidogenesis	SCP2	0.0000378070962898327	0.455519145149152	0.108715346983149	0.177339901477833	0.168804861580014	0.228551336146273	0.189753320683112	0.184582930473763	0.170148407221855	0.224239188467699	0.197589409207666	0.146675358539765	0.032133676092545	0.136460554371002	0.184483930478687	0.199373397892338	0.166021029330382	0.130911471117657	0.142032845095428	0.10825114265095	0.150933040614709	0.171034760299814	0.154530844356534	0.133142659894472	0.121353332362507	0.152361604875571	0.148327198813382	0.122285267071023	0.138187363003907	0.150573149407422	0.197510174766579	0.165353028716309	0.062146541544963	0.0788270534447422	0.0518705828956753	0.0536028792403706	0.0863309352517986	0.053282813332544	0.0664609541894137	0.0517832869441388	0.0668225860340795	0.0835538225873834	0.0705660969107731	0.0580804414113547	0.112296462661426	0.115183955552544	0.113050236698933
ENSGALP00000017341	Uncharacterized protein	HNRNPU	0.427342220805364	-0.0963664265173696	0.036238448994383	0.0689655172413793	0.0450146297546703	0.0615330520393812	0.0699091181464097	0.0439483167794673	0.0756215143208243	0.0854244527495996	0.0987947046038332	0.0325945241199478	0.0160668380462725	0.0767590618336887	0.0582580833090591	0.0664577992974461	0.0461169525917727	0.0572737686139748	0.0443852640923214	0.0120279047389945	0.0205817782656422	0.0150913023793953	0.0618123377426134	0.0493120962572119	0.0582495995340032	0.0152361604875571	0.0659231994726144	0.0391312854627274	0.0285904888973601			0.00551176762387698	0.0870051581629482	0.0472962320668453	0.0518705828956753	0.0612604334175664	0.0671462829736211	0.0710437511100586	0.0474721101352955	0.0453103760761214	0.0723911348702528	0.090516641136332	0.0705660969107731	0.0798606069406128	0.0641694072351007	0.0745307947692933	0.0777220377305165
ENSGALP00000017570	Uncharacterized protein	CHGA	3.44396134690638E-10	-0.498545855521214				0.00879043600562588		0.0263689900676804		0.0106780565936999		0.00814863102998696	0.00803341902313625				0.00922339051835455				0.0411635565312843	0.0301826047587907	0.0309061688713067	0.0197248385028848	0.0145623998835008	0.0203148806500762	0.0439487996484096	0.0195656427313637	0.0285904888973601	0.0728579755197202	0.0598515681110845	0.0551176762387698	0.0745758498539556	0.0867097587892165	0.116708811515269	0.038287770885979	0.0575539568345324	0.0414421881475342	0.0332304770947069	0.0906207521522429	0.100233879051119	0.125330733881075	0.101928806648894	0.10890082764629	0.112296462661426	0.121959482349753	0.0918533173178831
ENSGALP00000017578	Uncharacterized protein	AGR2	3.37586358655201E-10	0.637440313180418	0.434861387932596	0.285714285714286	0.202565833896016	0.439521800281294	0.289623489463697	0.544959128065395	0.283580678703091	0.288307528029899	0.405058288875716	0.350391134289439	0.19280205655527	0.366737739872068	0.233032333236237	0.265831197189784	0.322818668142409	0.261822942235313	0.239680426098535	0.144334856867934	0.185236004390779	0.20624779918507	0.166893311905056	0.236698062034617	0.228144264841513	0.192991366175724	0.170301598637587	0.161416552533751	0.181073096349948	0.238002720031086	0.299257840555423	0.264564845946095	0.155366353862408	0.070944348100268	0.129676457239188	0.0459453250631748	0.0911270983213429	0.0947250014800781	0.0522193211488251	0.0582561978121561	0.0612540371979062	0.0835538225873834	0.117610161517955	0.0798606069406128	0.096254110852651	0.0880818483637103	0.120115876492616
ENSGALP00000017819	Insulin-like growth factor 2 mRNA-binding protein 3 ; RNA-binding protein that may regulate mRNA translation and stability (By similarity)	IGF2BP3	0.00430017583320335	-0.325166182229112	0.0815365102373618	0.0591133004926108	0.0337609723160027	0.0966947960618847	0.0299610506341756	0.0439483167794673	0.0567161357406182	0.0640683395621997	0.0592768227622999	0.0244458930899609	0.0401670951156812	0.0597014925373134	0.0582580833090591	0.0189879426564132	0.0553403431101273	0.0409098347242677	0.0355082112738571	0.0360837142169834	0.0686059275521405	0.045273907138186	0.0556311039683521	0.0394496770057695	0.0436871996505024	0.0609446419502285	0.0659231994726144	0.0538055175112502	0.0571809777947203	0.0485719836798135	0.0119703136222169	0.0661412114865237	0.0870051581629482	0.0788270534447422	0.0518705828956753	0.0459453250631748	0.0671462829736211	0.0414421881475342	0.042724899121766	0.0582561978121561	0.0890967813787727	0.0835538225873834	0.0940881292143641	0.0798606069406128	0.0882329349482634	0.0813063215665018	0.0635907581431499
ENSGALP00000017869	Uncharacterized protein	NID1	5.03905037002028E-12	-0.676116467013836	0.00905961224859576	0.12807881773399	0.0225073148773351	0.0966947960618847	0.0399480675122341	0.0527379801353608	0.103979582191133	0.0640683395621997	0.0395178818415333	0.0488917861799218	0.0160668380462725	0.0511727078891258	0.0776774444120788	0.0474698566410329	0.0553403431101273	0.0327278677794142	0.0443852640923214	0.0120279047389945	0.185236004390779	0.135821721414558	0.203980714550624	0.157798708023078	0.155332265424009	0.182833925850686	0.186782398505741	0.132068088436705	0.138187363003907	0.102001165727608	0.0299257840555423	0.0661412114865237	0.136722391398919	0.165536812233959	0.194514685858782	0.153151083543916	0.143884892086331	0.171689065182642	0.151910752432946	0.207133147776555	0.144782269740506	0.15318200807687	0.23522032303591	0.196021489763322	0.168444693992139	0.162612643133004	0.19077227442945
ENSGALP00000017926	phosphoglucomutase-1	PGM1	0.117367680234934	-0.183072822984894	0.0724768979887661	0.0591133004926108	0.0562682871933378	0.0351617440225035	0.0499350843902926	0.0791069702030412	0.0567161357406182	0.0427122263747998	0.0987947046038332	0.0814863102998696	0.0562339331619537	0.0767590618336887	0.0485484027575493	0.104433684610272	0.0830105146651909	0.090001636393389	0.097647581003107	0.0721674284339668	0.0205817782656422	0.0955782484028372	0.0247249350970454	0.0887617732629814	0.0631037328285035	0.0253936008125952	0.0494423996044608	0.0440226961455684	0.0428857333460402	0.0242859918399067		0.0330706057432619	0.062146541544963	0.0867097587892165	0.0648382286195941	0.153151083543916	0.100719424460432	0.053282813332544	0.128174697365298	0.110039484756295	0.100233879051119	0.0765910040384348	0.0392033871726517	0.0653404965877741	0.0882329349482634	0.155837116335795	0.0847876775241998
ENSGALP00000017954	heterogeneous nuclear ribonucleoproteins A2/B1	HNRNPA2B1	0.327014631060485	-0.114596011358277	0.117774959231745	0.12807881773399	0.258834121089354	0.246132208157525	0.219714371317288	0.219741583897337	0.207959164382267	0.181526962092899	0.187709938747283	0.154823989569752	0.0883676092544987	0.187633262260128	0.145645208272648	0.0759517706256527	0.175244419848736	0.0818196694485354	0.0887705281846427	0.132306952128939	0.391053787047201	0.276673876955581	0.364692792681419	0.281078948666108	0.286393864375516	0.274250888776028	0.302147997582816	0.278810408921933	0.324025540836748	0.306003497182825	0.418960976777592	0.336217825056496	0.124293083089926	0.126123285511588	0.123192634377229	0.0918906501263496	0.11031175059952	0.0828843762950684	0.0759553762164728	0.0841478412842255	0.0835282325425994	0.146219189527921	0.117610161517955	0.137941048351967	0.128338814470201	0.121959482349753	0.0918533173178831
ENSGALP00000018042	Actin. alpha skeletal muscle	ACTC	2.09171680538813E-17	0.734846922834953	5.44482696140605	5.12315270935961	4.47895566058969	3.70956399437412	5.23319684410267	4.61457326184407	4.76415540221193	3.78003203416978	4.75202529144438	3.69947848761408	3.70340616966581	3.39445628997868	4.67035634527624	4.87040729136998	4.75926950747095	3.98461790214368	4.06569019085664	5.92975703632427	0.631174533479693	0.980934654660697	0.791197923105452	1.23773361605602	1.23780399009757	0.934484509903504	1.11520079107839	1.23263549207591	1.0054321928905	0.621721391101613	0.329183624610965	0.611806206250344	0.90733950655646	1.06416522150402	0.953121960708033	0.918906501263496	1.32374100719424	1.04197501628086	1.75646807500593	1.59233607353227	1.22508074395812	1.14190224202757	1.29371177669751	1.48105125598955	0.842223469960696	0.636899518937597	0.579382463082032
ENSGALP00000018265	Serpin H1 ; Binds specifically to collagen. Could be involved as a chaperone in the biosynthetic pathway of collagen	SERPINH1	0.243419527263327	-0.136082763487954	0.23554991846349	0.275862068965517	0.337609723160027	0.351617440225035	0.219714371317288	0.360376197591632	0.359202193023915	0.331019754404698	0.38529934795495	0.342242503259452	0.160668380462725	0.358208955223881	0.359258180405865	0.189879426564132	0.258254934513927	0.196367206676485	0.239680426098535	0.204474380562906	0.535126234906696	0.890386840384325	0.513042403263691	0.78899354011539	0.898014659482549	0.711020822752666	0.532879195736966	0.626100567403639	0.63852091870771	1.02001165727608	0.754129758199665	0.666923882489114	0.292088745261326	0.220715749645278	0.291772028788173	0.199096408607091	0.273381294964029	0.272334379255225	0.2088772845953	0.239497702116642	0.283995990644838	0.215847375017407	0.337149129684805	0.275882096703935	0.240635277131627	0.196490277119046	0.275559951953649
ENSGALP00000018370	Lumican	LUM	0.258830641485015	-0.131785413062019	0.117774959231745	0.147783251231527	0.112536574386676	0.167018284106892	0.0898831519025267	0.149424277050189	0.122884960771339	0.106780565936999	0.138312586445367	0.138526727509778	0.096401028277635	0.187633262260128	0.116516166618118	0.142409569923099	0.129127467256964	0.106365570283096	0.0887705281846427	0.120279047389945	0.240120746432492	0.216308667438	0.197799480776363	0.261354110163223	0.271831464492015	0.269172168613509	0.18128879854969	0.171199373899433	0.214428666730201	0.257431513503011	0.365094565477616	0.286611916441603	0.0932198123174445	0.134005990856062	0.103741165791351	0.107205758480741	0.11031175059952	0.118406251850098	0.113933064324709	0.12298530649233	0.122508074395812	0.111405096783178	0.133291516387016	0.0943807172934514	0.128338814470201	0.108408428755336	0.134247156079983
ENSGALP00000018399	ubiquitin-conjugating enzyme E2 N	UBE2N	0.0000518007600544725	-0.44835689443926	0.0452980612429788	0.0197044334975369	0.0562682871933378	0.0615330520393812	0.0399480675122341	0.0615276434912543	0.0567161357406182	0.0640683395621997	0.0395178818415333	0.0651890482398957	0.0160668380462725	0.0852878464818763	0.0485484027575493	0.0379758853128264	0.0276701715550636	0.0245459008345606	0.0177541056369285	0.0120279047389945	0.178375411635565	0.125760853161628	0.142168376808011	0.12328024064303	0.140769865540508	0.152361604875571	0.131846398945229	0.122285267071023	0.104831792623654	0.17971633961531	0.161599233899928	0.132282422973047	0.0745758498539556	0.0472962320668453	0.0583544057576347	0.038287770885979	0.0671462829736211	0.053282813332544	0.042724899121766	0.0647291086801735	0.0501169395255596	0.0557025483915889	0.0627254194762427	0.0363002758820967	0.0721905831394882	0.0609797411748763	0.0706563979368332
ENSGALP00000018424	Desmin ; Desmin are class-III intermediate filaments found in muscle cells. In adult striated muscle they form a fibrous network connecting myofibrils to each other and to the plasma membrane from the periphery of the Z-line structures	Gga.535	0.248484591791223	-0.134650313345976	0.317086428700852	0.394088669950739	0.348863380598695	0.369198312236287	0.439428742634575	0.4043245143711	0.359202193023915	0.320341697810998	0.306263584271883	0.309647979139505	0.224935732647815	0.28997867803838	0.310709777648315	0.313301053830817	0.313595277624055	0.163639338897071	0.204172214824678	0.493144094298773	0.665477497255763	0.628804265808139	0.710841884040054	0.552295478080773	0.53880879568953	0.578974098527171	0.664725594682195	0.572295049892389	0.59563518536167	0.57800660578978	0.538664112999761	0.600782671002591	0.198868932943882	0.252246571023175	0.239901445892498	0.206753962784287	0.297362110311751	0.26641406666272	0.280085449798244	0.323645543400867	0.217173404610758	0.243698649213202	0.274423710208562	0.319442427762451	0.26469880484479	0.264245545091131	0.254363032572599
ENSGALP00000018455	tubulin. alpha 4a; Tubulin is the major constituent of microtubules. It binds two moles of GTP. one at an exchangeable site on the beta chain and one at a non-exchangeable site on the alpha chain (By similarity)	TUBA4A	0.0000107823407800829	0.561089762416307	0.154013408226128	0.206896551724138	0.123790231825343	0.14943741209564	0.179766303805053	0.184582930473763	0.151243028641649	0.149492792311799	0.187709938747283	0.1874185136897	0.241002570694087	0.14498933901919	0.165064569375668	0.161397512579512	0.193691200885446																0.0683611956994593	0.0945924641336907	0.0583544057576347	0.14549352936672	0.100719424460432	0.112485939257593	0.10443864229765	0.0841478412842255	0.0890967813787727	0.0765910040384348	0.0784067743453034	0.0726005517641934	0.0481270554263255	0.128735009146961	0.0847876775241998
ENSGALP00000018498	heat shock protein 90kDa alpha (cytosolic). class A member 1; Molecular chaperone that promotes the maturation. structural maintenance and proper regulation of specific target proteins involved for instance in cell cycle control and signal transduction. Undergoes a functional cycle that is linked to its ATPase activity. This cycle probably induces conformational changes in the client proteins. th…	HSP90AA1	0.188860531413833	0.174345789496665	0.181192244971915	0.0394088669950739	0.0225073148773351	0.0439521800281294	0.0599221012683511	0.0527379801353608	0.0661688250307212	0.0533902829684997	0.0395178818415333	0.138526727509778	0.377570694087404	0.221748400852878	0.0485484027575493	0.256337225861578	0.1014572957019	0.523645884470627	0.470483799378606	0.132306952128939					0.00485413329450027								0.0994344664719408	0.0630616427557938	0.0842896972054723	0.0995482043035455	0.201438848920863	0.177609377775147	0.156657963446475	0.116512395624312	0.0501169395255596	0.0487397298426403	0.0470440646071821	0.0508203862349354	0.0320847036175503	0.0474286875804594	0.0777220377305165
ENSGALP00000018616	leukotriene A-4 hydrolase	LTA4H	0.00269546192240104	0.40502812918541	0.0634172857401703	0.118226600985222	0.0562682871933378	0.0263713080168776	0.0399480675122341	0.0351586534235739	0.0189053785802061	0.0213561131873999	0.0493973523019166	0.0488917861799218	0.19280205655527	0.0426439232409382	0.106806486066608	0.123421627266686	0.138350857775318	0.163639338897071	0.204172214824678	0.156362761606928													0.0435025790814741	0.0315308213778969	0.0324191143097971	0.0689179875947622	0.0431654676258993	0.0236812503700195	0.0712081652029433	0.0258916434720694	0.0334112930170398	0.0487397298426403	0.0313627097381214	0.0145201103528387	0.00802117590438758	0.0609797411748763
ENSGALP00000018665	tensin ; May be involved in cell migration. cartilage development and in linking signal transduction pathways to the cytoskeleton	TNS1	0.012360530931808	-0.290601241754669	0.0543576734915746	0.0788177339901478	0.0450146297546703	0.070323488045007	0.0898831519025267	0.0439483167794673	0.0850742036109273	0.0427122263747998	0.0889152341434499	0.0733376792698827	0.0482005141388175	0.0682302771855011	0.0582580833090591	0.0759517706256527	0.0737871241468364	0.0409098347242677	0.0621393697292499	0.0481116189559779	0.00686059275521405	0.00503043412646511		0.0147936288771636	0.0388330663560021	0.0304723209751143	0.0109871999121024	0.00978282136568186	0.00476508148289336	0.0291431902078881	0.0119703136222169		0.211298241252874	0.157654106889484	0.175063217272904	0.153151083543916	0.215827338129496	0.177609377775147	0.251602183717066	0.258916434720694	0.211604855774585	0.215847375017407	0.203857613297789	0.261361986351096	0.168444693992139	0.216816857510671	0.240231752985233
ENSGALP00000018689	Uncharacterized protein	SEPT11	3.97426193023745E-16	-0.727684672125061	0.0181192244971915	0.00985221674876847	0.0225073148773351	0.0175808720112518	0.019974033756117	0.0175793267117869	0.0189053785802061	0.0320341697810998	0.02963841138115	0.0407431551499348	0.00803341902313625	0.0170575692963753	0.0194193611030197	0.00949397132820659	0.0184467810367091	0.0245459008345606	0.0355082112738571	0.0120279047389945	0.0960482985729967	0.0855173801499069	0.0988997403881815	0.0690369347600966	0.0922285325955051	0.111731843575419	0.120859199033126	0.0929368029739777	0.066711140760507	0.0582863804157762	0.0299257840555423	0.0551176762387698	0.0683611956994593	0.0630616427557938	0.0713220514815535	0.0612604334175664	0.0575539568345324	0.0355218755550293	0.0664609541894137	0.0388374652081041	0.0612540371979062	0.0487397298426403	0.0862474517798338	0.0508203862349354	0.0561482313307131	0.101632901958127	0.0565251183494665
ENSGALP00000018743	Creatine kinase B-type ; Reversibly catalyzes the transfer of phosphate between ATP and various phosphogens (e.g. creatine phosphate). Creatine kinase isoenzymes play a central role in energy transduction in tissues with large. fluctuating energy demands. such as skeletal muscle. heart. brain and spermatozoa	CKB	0.018428536681657	-0.27073307683393	0.516397898169958	0.315270935960591	0.506414584740041	0.307665260196906	0.399480675122341	0.492221147930034	0.359202193023915	0.331019754404698	0.3556609365738	0.26890482398957	0.289203084832905	0.28997867803838	0.320419458199825	0.294313111174404	0.4058291828076	0.245459008345606	0.248557478917	0.408948761125812	0.54198682766191	0.593591226922883	0.717023117814316	0.527639429952167	0.499975729333528	0.578974098527171	0.681206394550349	0.63099197808648	0.590870103878776	0.427433456382359	0.395020349533158	0.523617924268313	0.223727549561867	0.283777392401072	0.304739674512092	0.352247492151007	0.369304556354916	0.319696879995264	0.341799192974128	0.394847562949058	0.300701637153358	0.29940119760479	0.297945742512153	0.297662262233193	0.26469880484479	0.352327393454841	0.303822511128383
ENSGALP00000018939	vitamin D-binding protein precursor	GC	4.15624520240273E-09	-0.605933845845335	0.00905961224859576	0.0295566502463054		0.0439521800281294	0.019974033756117	0.0351586534235739	0.0472634464505152	0.0320341697810998	0.02963841138115	0.0488917861799218		0.0852878464818763	0.00970968055150986	0.00949397132820659	0.0276701715550636				0.25384193194292	0.191156496805674	0.210161948324886	0.197248385028848	0.194165331780011	0.192991366175724	0.192275998461792	0.171199373899433	0.223958829695988	0.238002720031086	0.353124251855399	0.270076613569972	0.0932198123174445	0.0945924641336907	0.11022498865331	0.0306302167087832	0.0959232613908873	0.053282813332544	0.042724899121766	0.110039484756295	0.111370976723466	0.0974794596852806	0.109769484083425	0.130680993175548	0.096254110852651	0.0474286875804594	0.120115876492616
ENSGALP00000018987	T-complex protein 1 subunit alpha	TCP1	0.553360609667478	-0.0797096449536796	0.0452980612429788	0.12807881773399	0.135043889264011	0.0439521800281294	0.0399480675122341	0.0527379801353608	0.0283580678703091	0.0427122263747998	0.0197589409207666	0.0244458930899609	0.0883676092544987		0.067967763860569	0.123421627266686	0.1014572957019	0.0818196694485354	0.0532623169107856	0.120279047389945				0.00493120962572119									0.0435025790814741	0.0551789374113196	0.0453867600337159	0.14549352936672	0.18705035971223	0.189450002960156	0.0664609541894137	0.0712020195481908	0.0556854883617329	0.0278512741957945	0.0862474517798338	0.0726005517641934	0.0320847036175503	0.108408428755336	0.0565251183494665
ENSGALP00000019027	Uncharacterized protein	AHNAK2	8.19826835736635E-10	-0.648245666532124	0.00905961224859576	0.00985221674876847	0.0225073148773351	0.0351617440225035		0.0351586534235739	0.00945268929010303		0.00987947046038332		0.00803341902313625	0.00852878464818763			0.00922339051835455				0.0891877058177827	0.0855173801499069	0.111262207936704	0.0739681443858178	0.072811999417504	0.101574403250381	0.0988847992089216	0.0978282136568186	0.0714762222434004	0.0631435787837575	0.0718218817333014	0.0606294438626468	0.0372879249269778	0.0630616427557938	0.0389029371717565	0.076575541771958	0.0287769784172662	0.0592031259250488	0.042724899121766	0.0906207521522429	0.0835282325425994	0.0765910040384348	0.0940881292143641	0.0726005517641934	0.0802117590438758	0.0609797411748763	0.0989189571115665
ENSGALP00000019031	serum albumin precursor ; Serum albumin. the main protein of plasma. has a good binding capacity for water. Ca(2+). Na(+). K(+). fatty acids. hormones. bilirubin and drugs. Its main function is the regulation of the colloidal osmotic pressure of blood	ALB	2.18929975956329E-07	-0.552925754803688	0.59793440840732	0.591133004926108	0.663965788881386	0.887834036568214	0.689104164586038	0.606486771556649	1.18158616126288	0.886278697277096	0.750839754989133	0.798565840938722	0.305269922879177	1.22814498933902	0.563161471987572	0.408240767112883	0.959232613908873	0.368188512518409	0.461606746560142	0.589367332210729	1.86608122941822	2.67619095527944	1.5823958462109	3.21514867597022	2.64550264550265	2.43270695784662	1.91177278470582	1.99080414791626	3.46897931954636	3.08432096366816	3.31577687335408	3.2795017362068	1.677956621714	1.59230647958379	1.76359981845296	0.742782755187993	1.45803357314149	1.5807234621988	0.555423688582958	1.55349860832416	1.47009689274975	1.14190224202757	2.37572526266269	1.56091186293016	1.20317638565814	0.603021884951555	1.695753550484
ENSGALP00000019039	superoxide dismutase ; Destroys radicals which are normally produced within the cells and which are toxic to biological systems (By similarity)	SOD2	0.975481955974957	0.0042973504259354	0.0724768979887661	0.0295566502463054	0.0675219446320054	0.0879043600562588	0.0699091181464097	0.0791069702030412	0.0850742036109273	0.0320341697810998	0.0889152341434499	0.0896349413298566	0.0482005141388175	0.0767590618336887	0.0388387222060394	0.0569638279692395	0.0645637336284818	0.0818196694485354	0.0443852640923214	0.0240558094779889	0.0960482985729967	0.100608682529302	0.0865372728396588	0.0986241925144238	0.101936799184506	0.0812595226003047	0.0769103993847168	0.0635883388769321	0.0905365481749738	0.097143967359627	0.125688293033277	0.11023535247754	0.0372879249269778	0.0630616427557938	0.0648382286195941	0.0153151083543916	0.0479616306954436	0.0473625007400391	0.042724899121766	0.0517832869441388	0.0612540371979062	0.0417769112936917	0.0627254194762427	0.0363002758820967	0.0641694072351007	0.0677552679720848	0.0565251183494665
ENSGALP00000019112	myosin light chain kinase. smooth muscle ; Phosphorylates a specific serine in the N-terminus of a myosin light chain. which leads to the formation of calmodulin/MLCK signal transduction complexes which allow selective transduction of calcium signals	MYLK	0.00412346275745908	0.32659863237109	0.126834571480341	0.334975369458128	0.247580463650686	0.158227848101266	0.249675421951463	0.22853124725323	0.21741185367237	0.170848905499199	0.187709938747283	0.260756192959583	0.441838046272494	0.196162046908316	0.242742013787746	0.284819139846198	0.267478325032282	0.343642611683849	0.319573901464714	0.288669713735867	0.137211855104281	0.0754565118969767	0.111262207936704	0.078899354011539	0.0970826658900053	0.0863382427628238	0.126352798989178	0.0978282136568186	0.0953016296578671	0.097143967359627	0.0418960976777592	0.0771647467342777	0.155366353862408	0.220715749645278	0.22044997730662	0.229726625315874	0.182254196642686	0.207210940737671	0.413007358177071	0.278335167324746	0.256153246463971	0.236735830664253	0.250901677904971	0.21780165529258	0.256677628940403	0.257470018293922	0.261428672366283
ENSGALP00000019120	heat shock 70 kDa protein	HSPA2	0.0835391819104453	0.200543019876985	0.371444102192426	0.660098522167488	1.08035111411209	0.861462728551336	0.759013282732448	0.870176672233453	0.907458171849891	0.822210357714896	1.05710333926102	1.21414602346806	1.00417737789203	1.48400852878465	0.893290610738907	0.493686509066743	0.544180040582918	0.515463917525773	0.497114957833999	0.336781332691845	0.631174533479693	1.10166507369586	0.927185066139201	1.41032595295626	1.33488665598757	1.32046724225495	0.714167994286656	1.17393856388182	1.16744496330887	1.64659024674568	0.622456308355279	0.804718073086039	0.62146541544963	0.614851016868989	0.564092588990469	0.689179875947622	0.690647482014389	0.899887514060742	0.379776881082364	0.569616156385527	0.573560530125849	0.445620387132711	0.588050807589776	0.638884855524902	0.49731290607203	0.44718476861576	0.713629619162015
ENSGALP00000019193	Histone H1.01 ; Histones H1 are necessary for the condensation of nucleosome chains into higher-order structures	LOC417954	0.0000105337604334053	0.52999254705054	0.0181192244971915	0.0689655172413793	0.101282916948008	0.070323488045007	0.0699091181464097	0.0703173068471478				0.0325945241199478	0.0562339331619537		0.067967763860569	0.0854457419538593	0.0737871241468364										0.0164807998681536	0.0244570534142047	0.0476508148289336	0.0631435787837575	0.113717979411061	0.0606294438626468	0.0124293083089926	0.00788270534447422	0.0194514685858782	0.0076575541771958	0.0239808153477218	0.00592031259250488	0.0189888440541182	0.00647291086801735	0.0222741953446932	0.0208884556468458	0.0156813548690607	0.00726005517641934	0.0401058795219379	0.0406531607832509	0.0141312795873666
ENSGALP00000019254	Sulfotransferase family cytosolic 1B member 1	ENSGALG00000023122	0.352078980397555	-0.108866210790363	0.0724768979887661	0.0886699507389163	0.112536574386676	0.070323488045007	0.0798961350244682	0.0615276434912543	0.0756215143208243	0.117458622530699	0.0790357636830666	0.0733376792698827	0.032133676092545	0.119402985074627	0.0485484027575493	0.0379758853128264	0.0553403431101273	0.0245459008345606	0.0621393697292499	0.0601395236949723	0.102908891328211	0.130791287288093	0.13598714303375	0.113417821391587	0.116499199068006	0.116810563737938	0.115365599077075	0.112502445705341	0.109596874106547	0.111715562463571	0.125688293033277	0.121258887725294	0.0372879249269778	0.118240580167113	0.0648382286195941	0.0842330959491538	0.0479616306954436	0.0473625007400391	0.0617137431758842	0.0647291086801735	0.0723911348702528	0.0835538225873834	0.0313627097381214	0.0145201103528387	0.0401058795219379	0.0677552679720848	0.0635907581431499
ENSGALP00000019259	Uncharacterized protein	SULT1E1	4.59429190681499E-13	-0.685141752450764	0.0181192244971915	0.00985221674876847	0.0225073148773351	0.070323488045007	0.0399480675122341	0.0263689900676804	0.0378107571604121	0.0106780565936999	0.00987947046038332	0.00814863102998696	0.032133676092545		0.0485484027575493	0.00949397132820659	0.0184467810367091		0.0532623169107856	0.0240558094779889	0.0754665203073546	0.160973892046884	0.173074545679318	0.16766112727452	0.155332265424009	0.162519045200609	0.170301598637587	0.151633731168069	0.0905365481749738	0.0680007771517389	0.0598515681110845	0.0937000496059086	0.0870051581629482	0.134005990856062	0.116708811515269	0.122520866835133	0.0911270983213429	0.100645314072583	0.0664609541894137	0.0906207521522429	0.111370976723466	0.0974794596852806	0.0548847420417124	0.043560331058516	0.0882329349482634	0.101632901958127	0.0918533173178831
ENSGALP00000019399	transgelin ; Actin cross-linking/gelling protein (By similarity)	TAGLN	3.49297881048569E-12	-0.678981367297793	0.226490306214894	0.197044334975369	0.348863380598695	0.307665260196906	0.26964945570758	0.342796870879845	0.245769921542679	0.320341697810998	0.306263584271883	0.277053455019557	0.176735218508997	0.272921108742004	0.233032333236237	0.218361340548752	0.267478325032282	0.13909343806251	0.142032845095428	0.2165022853019	0.967343578485181	0.689169475325721	0.785016689331191	0.576951526209379	0.640745594874035	0.721178263077704	0.763610393891117	0.621209156720798	0.65281616315639	0.689722168253351	0.903758678477376	0.804718073086039	0.254800820334348	0.40990067791266	0.434416131751281	0.321617275442224	0.239808153477218	0.337457817772778	0.265843816757655	0.485468315101301	0.367524223187437	0.341178108898482	0.46259996863729	0.573544358937128	0.529397609689581	0.345551866657633	0.522857344732566
ENSGALP00000019468	aconitate hydratase. mitochondrial	ACO2	0.0708523614994272	0.209137720728856	0.23554991846349	0.305418719211823	0.292595093405357	0.325246132208158	0.249675421951463	0.334007207523952	0.349749503733812	0.298985584623599	0.2963841138115	0.334093872229465	0.281169665809769	0.28997867803838	0.349548499854355	0.294313111174404	0.276701715550636	0.327278677794142	0.337328007101642	0.276641808996873	0.384193194291987	0.402434730117209	0.383236494004203	0.409290398934859	0.412601330032523	0.365667851701371	0.351590397187277	0.342398747798865	0.357381111217002	0.369147075966582	0.323198467799856	0.429917874662404	0.211298241252874	0.212833044300804	0.207482331582701	0.214411516961483	0.211031175059952	0.207210940737671	0.166152385473534	0.252443523852677	0.233879051119278	0.181033282272664	0.172494903559668	0.246841875998258	0.26469880484479	0.237143437902297	0.282625591747333
ENSGALP00000019469	40S ribosomal protein SA ; Required for the assembly and/or stability of the 40S ribosomal subunit. Required for the processing of the 20S rRNA- precursor to mature 18S rRNA in a late step of the maturation of 40S ribosomal subunits. Also functions as a cell surface receptor for laminin. Plays a role in cell adhesion to the basement membrane and in the consequent activation of signaling transduct…	RPSA	8.77238476101748E-10	0.635128487133916	0.117774959231745	0.118226600985222	0.078775602070673	0.123066104078762	0.109857185658644	0.114265623626615	0.122884960771339	0.149492792311799	0.108674175064217	0.122229465449804	0.0883676092544987	0.119402985074627	0.135935527721138	0.189879426564132	0.0830105146651909	0.130911471117657	0.133155792276964	0.0962232379119557	0.0686059275521405	0.0855173801499069	0.0865372728396588	0.0838305636372602	0.0970826658900053	0.116810563737938	0.109871999121024	0.10271962433966	0.0381206518631469			0.0440941409910158	0.062146541544963	0.0472962320668453	0.0389029371717565	0.038287770885979	0.0671462829736211	0.0651234385175537	0.0379776881082364	0.0388374652081041	0.0389798418532131	0.0557025483915889	0.0784067743453034	0.0653404965877741	0.0802117590438758	0.0271021071888339	0.0706563979368332
ENSGALP00000019528	fatty acid-binding protein. intestinal	FABP2	7.72584433888754E-16	0.776323754260148	0.344265265446639	0.561576354679803	0.360117038037362	0.615330520393812	0.4094676920004	0.386745187659313	0.84128934681917	0.811532301121196	0.563129816241849	0.855606258148631	0.329370179948586	0.690831556503198	0.436935624817944	0.645590050318048	0.654860726803173	0.441826215022091	0.443852640923213	0.336781332691845	0.0823271130625686	0.0503043412646511	0.0618123377426134	0.0542433058829331	0.0436871996505024	0.0609446419502285	0.0714167994286656	0.0586969281940912	0.066711140760507	0.0340003885758694	0.0179554704333254	0.0165353028716309		0.0236481160334227			0.00959232613908873		0.0189888440541182	0.019418732604052	0.00556854883617329	0.0139256370978972			0.0240635277131627	0.00677552679720848	0.0353281989684166
ENSGALP00000019540	Uncharacterized protein	SYNPO2	2.44475323033929E-11	-0.654458944819473	0.0905961224859576	0.0591133004926108	0.0675219446320054	0.070323488045007	0.0699091181464097	0.0527379801353608	0.0756215143208243		0.0197589409207666	0.0244458930899609	0.0241002570694087	0.0341151385927505	0.067967763860569	0.00949397132820659	0.0276701715550636			0.0360837142169834	0.144072447859495	0.110669550782233	0.191618247002102	0.12328024064303	0.169894665307509	0.111731843575419	0.148327198813382	0.117393856388182	0.142952444486801	0.204002331455217	0.125688293033277	0.143305958220801	0.111863774780933	0.126123285511588	0.142644102963107	0.0995482043035455	0.119904076738609	0.112485939257593	0.137669119392357	0.200660236908538	0.144782269740506	0.139256370978972	0.164654226125137	0.130680993175548	0.128338814470201	0.13551053594417	0.1695753550484
ENSGALP00000019569	hsc70-interacting protein ; One HIP oligomer binds the ATPase domains of at least two HSC70 molecules dependent on activation of the HSC70 ATPase by HSP40. Stabilizes the ADP state of HSC70 that has a high affinity for substrate protein. Through its own chaperone activity. it may contribute to the interaction of HSC70 with various target proteins (By similarity)	ST13	6.17124036132441E-11	-0.628930920410123	0.00905961224859576			0.0263713080168776		0.00878966335589347	0.0189053785802061	0.0213561131873999	0.02963841138115	0.00814863102998696		0.0170575692963753	0.00970968055150986		0.00922339051835455		0.00887705281846427	0.0240558094779889	0.0960482985729967	0.0955782484028372	0.123624675485227	0.0739681443858178	0.0825202660065045	0.0863382427628238	0.0878975992968192	0.0978282136568186	0.100066711140761	0.111715562463571	0.113717979411061	0.104723584853663	0.0559318873904667	0.0551789374113196	0.0648382286195941	0.0459453250631748	0.0287769784172662	0.053282813332544	0.0379776881082364	0.0388374652081041	0.0278427441808665	0.0557025483915889	0.0784067743453034	0.0653404965877741	0.0721905831394882	0.0474286875804594	0.0706563979368332
ENSGALP00000019803	septin-7	SEPT7	5.23796033978941E-07	-0.539996002179346	0.0181192244971915	0.0591133004926108	0.0225073148773351	0.105485232067511	0.0699091181464097	0.0791069702030412	0.0756215143208243	0.0854244527495996	0.0889152341434499	0.0814863102998696	0.0482005141388175	0.102345415778252	0.0388387222060394	0.0474698566410329	0.1014572957019	0.0490918016691213	0.0532623169107856		0.0891877058177827	0.176065194426279	0.117443441710966	0.172592336900242	0.169894665307509	0.167597765363128	0.131846398945229	0.141850909802387	0.147717525969694	0.160287546143385	0.113717979411061	0.154329493468555	0.130507737244422	0.126123285511588	0.129676457239188	0.0612604334175664	0.124700239808153	0.136167189627612	0.094944220270591	0.110039484756295	0.105802427887293	0.0974794596852806	0.164654226125137	0.0943807172934514	0.0802117590438758	0.0677552679720848	0.134247156079983
ENSGALP00000019832	Actin-related protein 3 ; Functions as ATP-binding component of the Arp2/3 complex which is involved in regulation of actin polymerization and together with an activating nucleation-promoting factor (NPF) mediates the formation of branched actin networks. Seems to contact the pointed end of the daughter actin filament (By similarity)	ACTR3	1.29239021527223E-09	0.656671350848058	0.108715346983149	0.108374384236453	0.0675219446320054	0.0791139240506329	0.0798961350244682	0.0527379801353608	0.0850742036109273	0.0747463961558996	0.0987947046038332	0.0896349413298566	0.104434447300771	0.0597014925373134	0.0873871249635887	0.123421627266686	0.0922339051835455	0.130911471117657	0.0798934753661784	0.120279047389945		0.0100608682529302		0.0246560481286059	0.0242706664725013	0.0101574403250381	0.0109871999121024	0.0293484640970456	0.00953016296578671				0.0435025790814741	0.0551789374113196	0.0453867600337159	0.0918906501263496	0.0383693045563549	0.0651234385175537	0.0522193211488251	0.0582561978121561	0.0389798418532131	0.0487397298426403	0.0313627097381214	0.0363002758820967	0.0320847036175503	0.0745307947692933	0.0353281989684166
ENSGALP00000019853	galectin-3	LGALS3	0.17587520190566	0.157569515617631	0.579815183910129	0.532019704433498	0.382624352914697	0.351617440225035	0.459402776390692	0.588907444844862	0.548255978825976	0.320341697810998	0.622406639004149	0.521512385919166	0.289203084832905	0.673773987206823	0.485484027575493	0.550650337035982	0.424275963844309	0.25364097529046	0.426098535286285	0.276641808996873	0.76152579582876	0.613712963428744	0.785016689331191	0.739681443858178	0.844619193243046	0.883697308278314	0.494423996044608	0.723928781060458	0.762413037262937	0.568292209053818	1.16710557816615	0.832276911205424	0.273444782797837	0.378369856534763	0.272320560202295	0.245041733670266	0.258992805755396	0.378900005920313	0.194635651554712	0.304226810796815	0.283995990644838	0.327252471800585	0.266583032774032	0.246841875998258	0.320847036175503	0.291347652279965	0.452200946795732
ENSGALP00000019975	Uncharacterized protein	DDX17	0.516254194832875	0.078431589660987	0.0543576734915746	0.0689655172413793	0.101282916948008	0.070323488045007	0.0699091181464097	0.0615276434912543	0.0567161357406182	0.0747463961558996	0.108674175064217	0.0570404172099087	0.0241002570694087	0.0852878464818763	0.0485484027575493	0.0854457419538593	0.0368935620734182	0.0981836033382425	0.0621393697292499	0.0841953331729613	0.0411635565312843	0.0201217365058605	0.0432686364198294	0.0295872577543271	0.0533954662395029	0.0355510411376333	0.0439487996484096	0.0391312854627274	0.0142952444486801				0.0870051581629482	0.0551789374113196	0.0842896972054723	0.0689179875947622	0.0815347721822542	0.0710437511100586	0.0474721101352955	0.0647291086801735	0.0668225860340795	0.0835538225873834	0.0784067743453034	0.123420937999129	0.0882329349482634	0.0677552679720848	0.0918533173178831
ENSGALP00000019979	Uncharacterized protein	ADH1C	1.73092129024306E-15	-0.698579772560112	0.0181192244971915	0.0295566502463054	0.0450146297546703	0.0351617440225035		0.0439483167794673	0.0283580678703091	0.0640683395621997	0.0395178818415333	0.0325945241199478		0.00852878464818763	0.00970968055150986	0.00949397132820659	0.0368935620734182	0.00818196694485354	0.0177541056369285		0.192096597145993	0.382312993611349	0.216343182099147	0.404359189309138	0.286393864375516	0.223463687150838	0.225237598198099	0.269027587556251	0.228723911178881	0.199145133087235	0.131673449844386	0.214958937331202	0.105649120626437	0.283777392401072	0.142644102963107	0.229726625315874	0.119904076738609	0.148007814812622	0.161405174460005	0.239497702116642	0.283995990644838	0.20192173791951	0.0784067743453034	0.0943807172934514	0.184487045800914	0.216816857510671	0.275559951953649
ENSGALP00000020214	Uncharacterized protein	NID2	2.37061237943988E-14	-0.70580390326346	0.0181192244971915	0.0394088669950739	0.0337609723160027	0.0439521800281294		0.0703173068471478	0.0378107571604121	0.0533902829684997	0.0395178818415333	0.0244458930899609	0.0160668380462725	0.0767590618336887	0.0291290416545296	0.0284819139846198	0.0368935620734182	0.0163639338897071	0.0177541056369285	0.0240558094779889	0.240120746432492	0.155943457920419	0.166893311905056	0.138073869520193	0.17960293189651	0.228542407313357	0.0988847992089216	0.15652514185091	0.123892118555227	0.165144744511366	0.173569547522145	0.18188833158794	0.142937045553415	0.118240580167113	0.162095571548985	0.0536028792403706	0.115107913669065	0.0414421881475342	0.0996914312841206	0.129458217360347	0.122508074395812	0.174070463723715	0.156813548690607	0.181501379410484	0.144381166278976	0.115183955552544	0.0847876775241998
ENSGALP00000020250	26S protease regulatory subunit S10B	PSMC6	0.000713566033570326	-0.384712402404466	0.00905961224859576	0.0295566502463054	0.0337609723160027	0.0263713080168776	0.0499350843902926	0.0703173068471478	0.0472634464505152	0.0533902829684997	0.0395178818415333	0.0244458930899609		0.0255863539445629	0.0194193611030197	0.0284819139846198	0.0461169525917727		0.0266311584553928	0.0360837142169834	0.0686059275521405	0.0402434730117209	0.0741748052911361	0.0345184673800483	0.0388330663560021	0.0507872016251905	0.0604295995165632	0.0635883388769321	0.0381206518631469	0.0291431902078881	0.0239406272444338	0.0330706057432619	0.0807905040084519	0.0551789374113196	0.0648382286195941	0.0306302167087832	0.0623501199040767	0.0828843762950684	0.0379776881082364	0.0582561978121561	0.0668225860340795	0.0487397298426403	0.0627254194762427	0.0508203862349354	0.0320847036175503	0.0474286875804594	0.0706563979368332
ENSGALP00000020268	protein disulfide-isomerase A4	PDIA4	0.0011627785688607	0.402773318613114	0.0634172857401703	0.108374384236453	0.0562682871933378	0.140646976090014	0.0699091181464097	0.0527379801353608	0.132337650061442	0.0961025093432995	0.1185536455246	0.0896349413298566	0.168701799485861	0.0852878464818763	0.203903291581707	0.123421627266686	0.0737871241468364	0.090001636393389	0.115401686640036	0.0962232379119557				0.00493120962572119	0.00485413329450027		0.027467999780256	0.0244570534142047					0.0559318873904667	0.0236481160334227	0.0324191143097971	0.0995482043035455	0.0815347721822542	0.0710437511100586	0.0617137431758842	0.0323645543400867	0.0612540371979062	0.0626653669405375	0.0392033871726517	0.0363002758820967	0.0802117590438758	0.0745307947692933	0.0423938387620999
ENSGALP00000020275	Beta-galactoside-binding lectin ; This protein binds beta-galactoside. Its physiological function is not yet known. It may be involved in the regulation of differentiation	LGALS1	7.49400113802126E-11	-0.655318081409422	0.0815365102373618	0.0985221674876847	0.0112536574386676	0.105485232067511	0.0599221012683511	0.105475960270722	0.122884960771339	0.0640683395621997	0.167950997826516	0.105932203389831	0.0160668380462725	0.136460554371002	0.106806486066608		0.0368935620734182	0.0245459008345606	0.00887705281846427	0.0120279047389945	0.301866081229418	1.02620856179888	0.741748052911361	1.25252724493318	1.44653172176108	1.43219908583037	0.637257594901939	0.89512815495989	1.33422281521014	1.56887507285798	2.16662676562126	1.58187730805269	0.683611956994593	0.788270534447422	0.66134993191986	0.14549352936672	0.49400479616307	0.580190634065479	0.365535248041775	0.595507799857596	0.562423432453503	0.459546024230609	0.862474517798338	0.638884855524902	0.561482313307131	0.35910292025205	0.706563979368332
ENSGALP00000020282	Uncharacterized protein	PLEKHC1	0.00122971773734983	0.40768255273204	0.0634172857401703	0.0394088669950739	0.0562682871933378	0.0615330520393812	0.0399480675122341	0.0351586534235739	0.0567161357406182	0.0320341697810998	0.02963841138115	0.0325945241199478	0.144601542416452		0.106806486066608	0.0569638279692395	0.0830105146651909	0.106365570283096	0.097647581003107	0.0721674284339668		0.00503043412646511				0.00507872016251905	0.0109871999121024						0.062146541544963	0.0315308213778969	0.0453867600337159	0.0689179875947622	0.0239808153477218	0.00592031259250488	0.113933064324709	0.0647291086801735	0.0501169395255596	0.0417769112936917	0.0313627097381214	0.0145201103528387	0.0160423518087752	0.0745307947692933	0.0423938387620999
ENSGALP00000020373	Sulfurtransferase	MPST	8.71548668911721E-17	-0.72372908175904		0.00985221674876847	0.0225073148773351	0.0351617440225035	0.00998701687805852	0.0263689900676804	0.00945268929010303	0.0213561131873999	0.00987947046038332	0.0325945241199478	0.00803341902313625	0.0255863539445629	0.0194193611030197	0.0284819139846198	0.0184467810367091	0.0327278677794142	0.00887705281846427	0.0240558094779889	0.295005488474204	0.276673876955581	0.32142415626159	0.256422900537502	0.257269064608514	0.279329608938547	0.285667197714662	0.293484640970456	0.281139807490708	0.257431513503011	0.335168781422073	0.308658986937111	0.0745758498539556	0.197067633611856	0.0842896972054723	0.0995482043035455	0.0623501199040767	0.0828843762950684	0.0901970092570615	0.116512395624312	0.128076623231986	0.146219189527921	0.109769484083425	0.0580804414113547	0.136359990374589	0.108408428755336	0.1695753550484
ENSGALP00000020445	myosin-9 ; Cellular myosin that appears to play a role in cytokinesis. cell shape. and specialized functions such as secretion and capping	MYH9	0.0411314123643719	0.263670014624099	0.244609530712086	0.197044334975369	0.191312176457349	0.114275668073136	0.139818236292819	0.131844950338402	0.0945268929010303	0.138814735718099	0.14819205690575	0.130378096479791	0.530205655526992		0.359258180405865	0.370264881800057	0.332042058660764	0.50728195058092	0.577008433200178	0.34880923743084		0.00503043412646511	0.00618123377426134	0.00493120962572119									0.130507737244422	0.141888696200536	0.181547040134864	0.398192817214182	0.0575539568345324	0.0355218755550293	0.294327082838832	0.174768593436468	0.189330660429892	0.264587104860047	0.164654226125137	0.130680993175548	0.23261410122724	0.345551866657633	0.1271815162863
ENSGALP00000020520	Uncharacterized protein	UBQLN1	9.43836761143734E-12	-0.659845474158909	0.0181192244971915	0.00985221674876847	0.0225073148773351	0.0263713080168776	0.0299610506341756	0.0351586534235739	0.0378107571604121	0.0106780565936999	0.0197589409207666	0.0407431551499348		0.0255863539445629	0.0194193611030197	0.00949397132820659	0.00922339051835455				0.102908891328211	0.0855173801499069	0.0803560390653975	0.0443808866314907	0.0631037328285035	0.142204164550533	0.109871999121024	0.0978282136568186	0.0571809777947203	0.0922867689916456	0.131673449844386	0.0992118172297856	0.0745758498539556	0.110357874822639	0.0972573429293912	0.038287770885979	0.0479616306954436	0.0888046888875733	0.042724899121766	0.0647291086801735	0.0779596837064261	0.0626653669405375	0.117610161517955	0.0580804414113547	0.0561482313307131	0.0542042143776679	0.0706563979368332
ENSGALP00000020534	Heterogeneous nuclear ribonucleoprotein K	HNRNPK	0.117193567878744	0.181921168031265	0.172132632723319	0.216748768472906	0.225073148773351	0.325246132208158	0.209727354439229	0.246110573965017	0.349749503733812	0.352375867592098	0.316143054732266	0.220013037809648	0.168701799485861	0.272921108742004	0.262161374890766	0.246843254533371	0.295148496587345	0.163639338897071	0.213049267643142	0.2165022853019	0.336169045005488	0.291765179334977	0.302880454938806	0.295872577543271	0.281539731081015	0.3199593702387	0.27467999780256	0.293484640970456	0.276374726007815	0.281717505342918	0.179554704333254	0.275588381193849	0.155366353862408	0.14977140154501	0.129676457239188	0.160808637721112	0.167865707434053	0.148007814812622	0.132921908378827	0.135931128228364	0.167056465085199	0.181033282272664	0.172494903559668	0.174241324234064	0.192508221705302	0.162612643133004	0.176640994842083
ENSGALP00000020561	Uncharacterized protein	C1H22orf28	0.0263547379052067	-0.259144406306999	0.0271788367457873	0.0197044334975369	0.0337609723160027	0.0439521800281294	0.0299610506341756	0.0175793267117869	0.0378107571604121	0.0533902829684997	0.0395178818415333	0.0407431551499348	0.00803341902313625	0.0511727078891258	0.00970968055150986	0.0379758853128264	0.0368935620734182	0.0409098347242677	0.0177541056369285	0.0240558094779889	0.00686059275521405	0.0150913023793953	0.018543701322784	0.00986241925144238	0.0291247997670016	0.0101574403250381	0.0054935999560512	0.00489141068284093		0.0097143967359627	0.00598515681110845	0.0165353028716309	0.0932198123174445	0.0551789374113196	0.0583544057576347	0.0612604334175664	0.0911270983213429	0.0710437511100586	0.0284832660811773	0.0712020195481908	0.0612540371979062	0.0626653669405375	0.0940881292143641	0.0798606069406128	0.0401058795219379	0.0745307947692933	0.0777220377305165
ENSGALP00000020634	Uncharacterized protein	CKAP4	5.83334322182232E-10	-0.624302592530742	0.0181192244971915	0.0295566502463054	0.078775602070673	0.0527426160337553	0.0299610506341756	0.0351586534235739	0.0661688250307212	0.0427122263747998	0.0395178818415333	0.0570404172099087		0.0511727078891258	0.0582580833090591			0.00818196694485354		0.0721674284339668	0.329308452250274	0.286734745208511	0.302880454938806	0.221904433157454	0.228144264841513	0.289487049263586	0.302147997582816	0.308158873018979	0.223958829695988	0.199145133087235	0.0119703136222169	0.203935402083448	0.0932198123174445	0.134005990856062	0.0778058743435129	0.0689179875947622	0.100719424460432	0.100645314072583	0.0712081652029433	0.103566573888278	0.0779596837064261	0.0974794596852806	0.156813548690607	0.116160882822709	0.104275286757039	0.0948573751609188	0.0847876775241998
ENSGALP00000020731	Adenylyl cyclase-associated protein	CAP2	0.102152448759989	-0.197821245753212	0.0181192244971915	0.0689655172413793	0.0337609723160027	0.0615330520393812	0.0599221012683511	0.0527379801353608	0.0945268929010303	0.0533902829684997	0.0395178818415333	0.0488917861799218	0.0241002570694087	0.0597014925373134	0.0873871249635887	0.0759517706256527	0.0276701715550636	0.0163639338897071	0.0177541056369285		0.00686059275521405	0.0251521706323256	0.0432686364198294	0.0197248385028848	0.0242706664725013	0.0152361604875571	0.0659231994726144	0.0293484640970456	0.0142952444486801				0.0435025790814741	0.0472962320668453	0.0259352914478376	0.107205758480741	0.148681055155875	0.100645314072583	0.147163541419416	0.116512395624312	0.0779596837064261	0.0626653669405375	0.0392033871726517	0.101640772469871	0.0561482313307131	0.108408428755336	0.0423938387620999
ENSGALP00000020744	endoplasmin precursor ; Molecular chaperone that functions in the processing and transport of secreted proteins. Has ATPase activity (By similarity)	HSP90B1	1.9833445585679E-07	0.569413340938765	0.163073020474724	0.236453201970443	0.281341435966689	0.29887482419128	0.239688405073405	0.316427880812165	0.321391435863503	0.277629471436199	0.246986761509583	0.211864406779661	0.297236503856041	0.28997867803838	0.262161374890766	0.142409569923099	0.249031543995573	0.237277041400753	0.230803373280071	0.252585999518884		0.0754565118969767	0.123624675485227	0.138073869520193	0.18445706519101	0.167597765363128	0.285667197714662	0.259244766190569	0.0381206518631469	0.0097143967359627		0.00551176762387698	0.136722391398919	0.0788270534447422	0.129676457239188	0.176123746075503	0.196642685851319	0.171689065182642	0.151910752432946	0.110039484756295	0.128076623231986	0.0835538225873834	0.117610161517955	0.137941048351967	0.104275286757039	0.142286062741378	0.113050236698933
ENSGALP00000020830	thioredoxin domain-containing protein 5 precursor	TXNDC5	0.0748821921841135	-0.209132106670621		0.00985221674876847	0.0562682871933378	0.123066104078762	0.0699091181464097	0.105475960270722	0.0945268929010303	0.106780565936999	0.0889152341434499	0.0896349413298566	0.032133676092545	0.0511727078891258	0.067967763860569	0.0379758853128264	0.0184467810367091	0.00818196694485354	0.00887705281846427		0.109769484083425	0.125760853161628	0.117443441710966	0.103555402140145	0.131061598951507	0.147282884713052	0.0988847992089216	0.117393856388182	0.138187363003907	0.121429959199534	0.143643763466603	0.148817725844678	0.0745758498539556	0.070944348100268	0.103741165791351	0.0459453250631748	0.052757793764988	0.0592031259250488	0.0569665321623546	0.0841478412842255	0.0445483906893863	0.0765910040384348	0.0862474517798338	0.0653404965877741	0.0882329349482634	0.0338776339860424	0.0706563979368332
ENSGALP00000020840	Uncharacterized protein	DSP	0.145898491768703	0.208003019705082	0.0724768979887661	0.0591133004926108			0.0299610506341756	0.0263689900676804			0.0197589409207666	0.0162972620599739	0.112467866323907		0.0582580833090591	0.0664577992974461	0.0553403431101273	0.0981836033382425	0.0710164225477142	0.0120279047389945			0.00618123377426134										0.0186439624634889	0.0236481160334227	0.0194514685858782	0.14549352936672	0.00959232613908873	0.00592031259250488	0.147163541419416	0.0323645543400867	0.0723911348702528	0.0974794596852806	0.00784067743453034	0.00726005517641934	0.0882329349482634	0.257470018293922	0.0141312795873666
ENSGALP00000020884	Uncharacterized protein ; Tubulin is the major constituent of microtubules. It binds two moles of GTP. one at an exchangeable site on the beta chain and one at a non-exchangeable site on the alpha chain (By similarity)	TUBB2B	3.04449381024242E-13	0.696170769001535	0.525457510418554	0.433497536945813	0.393878010353365	0.44831223628692	0.529311894537102	0.474641821218247	0.43482370734474	0.469834490122798	0.563129816241849	0.391134289439374	0.465938303341902	0.375266524520256	0.407806583163414	0.569638279692395	0.544180040582918	0.458190148911798	0.443852640923213	0.493144094298773	0.164654226125137	0.196186930932139	0.339967857584374	0.251491690911781	0.271831464492015	0.233621127475876	0.307641597538867	0.278810408921933	0.219193748213094	0.155430347775403	0.0239406272444338	0.148817725844678	0.198868932943882	0.181302222922907	0.188030862996823	0.252699287847462	0.220623501199041	0.25457344147771	0.21362449560883	0.181241504304486	0.150350818576679	0.215847375017407	0.211698290732319	0.254101931174677	0.23261410122724	0.332000813063216	0.204903554016816
ENSGALP00000020953	serpin B6	SERPINB6	3.44885045792945E-16	0.748445912618237	0.144953795977532	0.226600985221675	0.180058519018681	0.167018284106892	0.139818236292819	0.123055286982509	0.170148407221855	0.245595301655099	0.167950997826516	0.154823989569752	0.120501285347044	0.153518123667377	0.194193611030197	0.132915598594892	0.147574248293673	0.163639338897071	0.177541056369285	0.204474380562906	0.0274423710208562	0.0603652095175814	0.0494498701940907	0.0542433058829331	0.0582495995340032	0.0609446419502285	0.0769103993847168	0.068479749559773	0.0571809777947203	0.00485719836798135		0.011023535247754	0.0372879249269778		0.0129676457239188	0.038287770885979	0.0335731414868106	0.0473625007400391	0.0474721101352955	0.0323645543400867		0.0348140927447431	0.00784067743453034	0.0290402207056774	0.0641694072351007	0.0338776339860424	0.0141312795873666
ENSGALP00000021028	radixin ; Probably plays a crucial role in the binding of the barbed end of actin filaments to the plasma membrane (By similarity)	RDX	NA	NA																									0.0988847992089216	0.0880453922911368	0.0762413037262937				0.0559318873904667	0.0394135267223711	0.0259352914478376	0.0536028792403706	0.0479616306954436	0.053282813332544	0.0569665321623546	0.0323645543400867	0.0612540371979062	0.0487397298426403	0.0470440646071821	0.0508203862349354	0.0240635277131627	0.0542042143776679	0.0423938387620999
ENSGALP00000021250	V-type proton ATPase subunit E 1	ATP6V1E1	0.240924841481636	-0.138244158073793	0.0452980612429788	0.0295566502463054	0.0112536574386676	0.0879043600562588	0.0299610506341756	0.0791069702030412	0.0945268929010303	0.0213561131873999	0.0493973523019166	0.0488917861799218	0.0241002570694087	0.0767590618336887	0.0388387222060394	0.0664577992974461	0.0461169525917727	0.0490918016691213	0.0532623169107856		0.0960482985729967	0.125760853161628	0.105080974162443	0.128211450268751	0.121353332362507	0.121889283900457	0.0988847992089216	0.0978282136568186	0.128657200038121	0.126287157567515	0.113717979411061	0.0992118172297856	0.0435025790814741	0.0630616427557938	0.0389029371717565	0.038287770885979	0.0335731414868106	0.0355218755550293	0.0284832660811773	0.0323645543400867	0.0501169395255596	0.0487397298426403	0.0705660969107731	0.0508203862349354	0.0481270554263255	0.0271021071888339	0.0565251183494665
ENSGALP00000021301	Uncharacterized protein	AKR1B10	1.22729053473389E-10	-0.644563881007211	0.0452980612429788	0.0591133004926108		0.0527426160337553	0.0399480675122341	0.0175793267117869	0.0661688250307212	0.0213561131873999	0.0197589409207666	0.0325945241199478	0.032133676092545	0.0255863539445629	0.0485484027575493	0.0854457419538593	0.0276701715550636	0.0409098347242677	0.0443852640923214		0.185236004390779	0.261582574576186	0.247249350970454	0.305734996794714	0.262123197903014	0.269172168613509	0.285667197714662	0.273918998239092	0.252549318593348	0.174859141247329	0.0897773521666268	0.121258887725294	0.0559318873904667	0.0788270534447422	0.0972573429293912	0.0842330959491538	0.0911270983213429	0.130246877035107	0.0807025872300024	0.0776749304162082	0.0890967813787727	0.0765910040384348	0.0627254194762427	0.0726005517641934	0.0721905831394882	0.115183955552544	0.120115876492616
ENSGALP00000021303	Uncharacterized protein	Gga.7815	0.916774537457549	0.0128920512778062	0.036238448994383	0.0689655172413793	0.0450146297546703	0.0966947960618847	0.0399480675122341	0.0878966335589347	0.0661688250307212	0.0533902829684997	0.167950997826516	0.0407431551499348	0.06426735218509	0.093816631130064	0.184483930478687	0.0854457419538593	0.119904076738609	0.0736377025036819	0.115401686640036	0.0120279047389945	0.150933040614709	0.150913023793953	0.160712078130795	0.197248385028848	0.0970826658900053	0.121889283900457	0.153820798769434	0.141850909802387	0.119127037072334	0.0680007771517389	0.0359109408666507	0.0606294438626468	0.062146541544963	0.0551789374113196	0.0713220514815535	0.0995482043035455	0.0431654676258993	0.0414421881475342	0.0569665321623546	0.0388374652081041	0.0668225860340795	0.0765910040384348	0.0156813548690607	0.0145201103528387	0.0641694072351007	0.0880818483637103	0.0635907581431499
ENSGALP00000021306	Uncharacterized protein	LOC425137	1.26264398971753E-07	-0.561520455655559	0.0815365102373618	0.108374384236453	0.0225073148773351	0.14943741209564	0.0998701687805852	0.0878966335589347	0.113432271481236	0.117458622530699	0.1185536455246	0.122229465449804	0.104434447300771	0.110874200426439	0.155354888824158	0.0759517706256527	0.119904076738609	0.171821305841924	0.133155792276964	0.0360837142169834	0.432217343578485	0.513104280899442	0.525404870812214	0.670644509098082	0.310664530848017	0.492635855764347	0.54935999560512	0.533163764429662	0.409797007528829	0.301146298814844	0.275317213310989	0.159841261092432	0.11807842893543	0.173419517578433	0.181547040134864	0.137835975189524	0.182254196642686	0.153928127405127	0.161405174460005	0.161822771700434	0.155919367412852	0.181033282272664	0.0627254194762427	0.130680993175548	0.152402342183364	0.22359238430788	0.204903554016816
ENSGALP00000021314	caldesmon ; Actin- and myosin-binding protein implicated in the regulation of actomyosin interactions in smooth muscle and nonmuscle cells (could act as a bridge between myosin and actin filaments). Stimulates actin binding of tropomyosin which increases the stabilization of actin filament structure. In muscle tissues. inhibits the actomyosin ATPase by binding to F-actin. This inhibition is atten…	CALD1	0.0000210430687557818	-0.468411196426959	0.144953795977532	0.177339901477833	0.213819491334684	0.219760900140647	0.209727354439229	0.184582930473763	0.189053785802061	0.149492792311799	0.1778304682869	0.122229465449804	0.0883676092544987	0.136460554371002	0.174774249927177	0.142409569923099	0.119904076738609	0.0572737686139748	0.0621393697292499	0.132306952128939	0.617453347969265	0.42255646662307	0.519223637037953	0.424084027812022	0.432017863210524	0.436769933976638	0.423007196615942	0.376638622578752	0.381206518631469	0.510005828638042	0.442901604022025	0.424406107038527	0.1677956621714	0.14977140154501	0.200998508720742	0.114863312657937	0.182254196642686	0.106565626665088	0.223118917635889	0.187714415172503	0.233879051119278	0.264587104860047	0.188176258428728	0.210541600116161	0.352931739793054	0.216816857510671	0.176640994842083
ENSGALP00000021472	fumarate hydratase. mitochondrial	FH	4.34314234097589E-12	-0.671095566181842	0.036238448994383	0.0295566502463054	0.0337609723160027	0.0439521800281294		0.0263689900676804	0.0283580678703091	0.0106780565936999		0.0570404172099087	0.0160668380462725	0.0511727078891258	0.0194193611030197	0.0189879426564132	0.00922339051835455	0.0245459008345606	0.0177541056369285	0.0360837142169834	0.109769484083425	0.125760853161628	0.0988997403881815	0.118349031017309	0.126207465657007	0.15744032503809	0.13733999890128	0.132068088436705	0.104831792623654	0.121429959199534	0.0897773521666268	0.132282422973047	0.062146541544963	0.0867097587892165	0.0583544057576347	0.0536028792403706	0.0431654676258993	0.0769640637025635	0.0379776881082364	0.0647291086801735	0.0501169395255596	0.0696281854894861	0.0784067743453034	0.0363002758820967	0.0641694072351007	0.0609797411748763	0.0918533173178831
ENSGALP00000021475	Succinate dehydrogenase [ubiquinone] flavoprotein subunit. mitochondrial ; Flavoprotein (FP) subunit of succinate dehydrogenase (SDH) that is involved in complex II of the mitochondrial electron transport chain and is responsible for transferring electrons from succinate to ubiquinone (coenzyme Q)	SDHA	0.00861622272740222	0.340972642767042	0.0996557347345534	0.0886699507389163	0.0112536574386676	0.0527426160337553	0.0399480675122341	0.0527379801353608	0.0189053785802061	0.0640683395621997	0.0493973523019166	0.105932203389831	0.12853470437018	0.0767590618336887	0.067967763860569	0.0949397132820659	0.0553403431101273	0.0981836033382425	0.106524633821571	0.0481116189559779				0.00493120962572119	0.0145623998835008								0.0435025790814741	0.0630616427557938	0.0389029371717565	0.0689179875947622	0.052757793764988	0.0473625007400391	0.0569665321623546	0.0517832869441388	0.0612540371979062	0.0278512741957945	0.0392033871726517	0.043560331058516	0.0401058795219379	0.0474286875804594	0.0141312795873666
ENSGALP00000021618	L-lactate dehydrogenase B chain	LDHB	0.00014697599320611	0.426193531908834	0.0996557347345534	0.0985221674876847	0.123790231825343	0.184599156118143	0.0898831519025267	0.0966862969148282	0.103979582191133	0.0533902829684997	0.138312586445367	0.1874185136897	0.19280205655527	0.162046908315565	0.116516166618118	0.218361340548752	0.184467810367091	0.155457371952217	0.159786950732357	0.144334856867934	0.0617453347969265	0.115699984908698	0.117443441710966	0.182454756151684	0.169894665307509	0.116810563737938	0.115365599077075	0.0978282136568186	0.0857714666920804	0.0777151738877016		0.0606294438626468	0.0807905040084519	0.0551789374113196	0.0648382286195941	0.137835975189524	0.148681055155875	0.124326564442603	0.094944220270591	0.0776749304162082	0.0890967813787727	0.0696281854894861	0.0784067743453034	0.0508203862349354	0.0802117590438758	0.115183955552544	0.0989189571115665
ENSGALP00000021708	Uncharacterized protein	LOC426023	8.12865883033334E-09	0.600196609488978	0.0815365102373618	0.0886699507389163	0.078775602070673	0.0966947960618847	0.0399480675122341	0.0615276434912543	0.0850742036109273	0.0854244527495996	0.0889152341434499	0.0814863102998696	0.096401028277635	0.0597014925373134	0.106806486066608	0.0854457419538593	0.0830105146651909	0.0981836033382425	0.0887705281846427	0.144334856867934	0.0754665203073546	0.0603652095175814	0.111262207936704	0.0542433058829331	0.0533954662395029	0.0406297613001524	0.0439487996484096	0.0635883388769321	0.0714762222434004	0.0534291820477948	0.0418960976777592	0.0716529791104007	0.0435025790814741	0.0394135267223711	0.0518705828956753	0.038287770885979	0.0431654676258993	0.0592031259250488	0.0332304770947069	0.0453103760761214	0.0222741953446932	0.0487397298426403	0.0392033871726517	0.0363002758820967	0.0721905831394882	0.0271021071888339	0.0565251183494665
ENSGALP00000021743	Histone H2B ; Core component of nucleosome. Nucleosomes wrap and compact DNA into chromatin. limiting DNA accessibility to the cellular machineries which require DNA as a template. Histones thereby play a central role in transcription regulation. DNA repair. DNA replication and chromosomal stability. DNA accessibility is regulated via a complex set of post-translational modifications of histones.…	LOC426037	0.0335890951434563	-0.244948974278318	0.163073020474724	0.108374384236453	0.180058519018681	0.14943741209564	0.189753320683112	0.105475960270722	0.0472634464505152	0.0747463961558996	0.0395178818415333	0.0651890482398957	0.06426735218509	0.093816631130064	0.106806486066608	0.0759517706256527	0.0737871241468364	0.147275405007364	0.0798934753661784	0.168390666345923	0.137211855104281	0.115699984908698	0.142168376808011	0.118349031017309	0.135915732246007	0.121889283900457	0.13733999890128	0.117393856388182	0.133422281521014	0.126287157567515	0.179554704333254	0.176376563964063	0.267230128643341	0.141888696200536	0.265836737340336	0.038287770885979	0.196642685851319	0.0710437511100586	0.094944220270591	0.0453103760761214	0.139213720904332	0.215847375017407	0.0940881292143641	0.254101931174677	0.288762332557953	0.379429500643675	0.317953790715749
ENSGALP00000021841	PDZ and LIM domain protein 3 ; May play a role in the organization of actin filament arrays within muscle cells	PDLIM3	0.0000518007600544725	-0.44835689443926	0.036238448994383	0.0886699507389163	0.0675219446320054	0.0791139240506329	0.0399480675122341	0.0351586534235739	0.132337650061442	0.0533902829684997	0.0493973523019166	0.0977835723598435	0.032133676092545	0.0682302771855011	0.0776774444120788	0.0759517706256527	0.0276701715550636	0.0409098347242677	0.0355082112738571	0.0601395236949723	0.240120746432492	0.166004326173349	0.197799480776363	0.12328024064303	0.135915732246007	0.198070086338243	0.170301598637587	0.180982195265114	0.176308014867054	0.204002331455217	0.203495331577687	0.203935402083448	0.0745758498539556	0.070944348100268	0.0972573429293912	0.0536028792403706	0.0575539568345324	0.053282813332544	0.0712081652029433	0.0841478412842255	0.105802427887293	0.0974794596852806	0.0784067743453034	0.10890082764629	0.104275286757039	0.0745307947692933	0.0706563979368332
ENSGALP00000022004	Uncharacterized protein	TPM3	7.01440706124147E-11	-0.653197264742181	0.144953795977532	0.0886699507389163	0.157551204141346	0.175808720112518	0.129831219414761	0.167003603761976	0.189053785802061	0.138814735718099	0.167950997826516	0.146675358539765	0.06426735218509	0.153518123667377	0.067967763860569	0.0759517706256527	0.110680686220255	0.0572737686139748	0.0443852640923214	0.180418571084917	0.363611416026345	0.357160822979023	0.339967857584374	0.305734996794714	0.300956264259017	0.391061452513966	0.291160797670714	0.288593230287615	0.338320785285428	0.340003885758694	0.305242997366531	0.435429642286281	0.261015474488845	0.189184928267381	0.363094080269727	0.344589937973811	0.235011990407674	0.290095317032739	0.189888440541182	0.459576671629232	0.295133088317185	0.389917838741122	0.321467774815744	0.406563089879483	0.625651720542232	0.325225286266007	0.473397866176782
ENSGALP00000022057	putative ISG12-2 protein	ISG12-2	0.000165068505253437	0.423264366741076	0.0724768979887661	0.0985221674876847	0.157551204141346	0.175808720112518	0.179766303805053	0.158213940406082	0.170148407221855	0.213561131873999	0.187709938747283	0.146675358539765	0.152634961439589	0.162046908315565	0.145645208272648	0.132915598594892	0.230584762958864	0.122729504172803	0.115401686640036	0.264613904257878	0.0891877058177827	0.0653956436440465	0.234886883421931	0.133142659894472	0.18931119848551	0.182833925850686	0.142833598857331	0.190765016630796	0.204898503764414	0.17971633961531	0.161599233899928	0.220470704955079	0.0248586166179852	0.0315308213778969	0.0583544057576347	0.0076575541771958	0.0143884892086331	0.0118406251850098	0.0284832660811773	0.0323645543400867	0.0278427441808665	0.0487397298426403	0.0156813548690607	0.00726005517641934	0.0481270554263255	0.0542042143776679	0.0706563979368332
ENSGALP00000022229	cytosolic non-specific dipeptidase	CNDP2	6.44630354884103E-07	0.542255925336032	0.0724768979887661	0.0788177339901478	0.0900292595093405	0.0879043600562588	0.0998701687805852	0.0703173068471478	0.0472634464505152	0.170848905499199	0.0987947046038332	0.105932203389831	0.152634961439589	0.119402985074627	0.184483930478687	0.132915598594892	0.119904076738609	0.0818196694485354	0.221926320461607	0.132306952128939	0.00686059275521405	0.0301826047587907	0.0309061688713067	0.0345184673800483	0.0388330663560021	0.0558659217877095	0.027467999780256	0.0929368029739777	0.0190603259315734	0.0097143967359627		0.00551176762387698	0.0559318873904667	0.0630616427557938	0.0518705828956753	0.0689179875947622	0.0767386091127098	0.0710437511100586	0.0807025872300024	0.0517832869441388	0.0612540371979062	0.0487397298426403	0.0470440646071821	0.0290402207056774	0.0561482313307131	0.0948573751609188	0.0706563979368332
ENSGALP00000022293	ezrin	EZR	0.0298443390713571	0.251908204427215	0.190251857220511	0.206896551724138	0.247580463650686	0.246132208157525	0.229701388195346	0.22853124725323	0.274127989412988	0.245595301655099	0.246986761509583	0.236310299869622	0.184768637532134	0.238805970149254	0.184483930478687	0.208867369220545	0.239808153477218	0.196367206676485	0.18641810918775	0.168390666345923	0.418496158068057	0.321947784093767	0.500679935715169	0.345184673800483	0.330081064026018	0.385982732351447	0.461462396308301	0.405987086675797	0.357381111217002	0.291431902078881	0.149628920277711	0.253541310698341	0.130507737244422	0.14977140154501	0.103741165791351	0.176123746075503	0.115107913669065	0.148007814812622	0.142416330405887	0.0970936630202602	0.144782269740506	0.118367915332126	0.101928806648894	0.116160882822709	0.128338814470201	0.162612643133004	0.176640994842083
ENSGALP00000022386	splicing factor. arginine/serine-rich 7	SRSF7	0.00294789231742935	-0.337344407764574	0.0452980612429788	0.0492610837438424	0.0562682871933378	0.0966947960618847	0.0399480675122341	0.0351586534235739	0.0567161357406182	0.0747463961558996	0.0493973523019166	0.0488917861799218	0.0241002570694087	0.0341151385927505	0.0485484027575493	0.0189879426564132	0.0368935620734182	0.0245459008345606	0.0355082112738571	0.0360837142169834	0.109769484083425	0.0754565118969767	0.0865372728396588	0.0690369347600966	0.0533954662395029	0.0761808024377857	0.0714167994286656	0.068479749559773	0.0810063852091871	0.0728579755197202	0.137658606655494	0.115747120101417	0.0497172332359704	0.0867097587892165	0.0583544057576347	0.0229726625315874	0.0431654676258993	0.0177609377775147	0.0189888440541182	0.0582561978121561	0.0445483906893863	0.0557025483915889	0.0705660969107731	0.043560331058516	0.0882329349482634	0.0542042143776679	0.0353281989684166
ENSGALP00000022436	tubulin beta-3 chain ; Tubulin is the major constituent of microtubules. It binds two moles of GTP. one at an exchangeable site on the beta chain and one at a non-exchangeable site on the alpha chain (By similarity)	TUBB	4.36332125603964E-14	0.707630370137363	0.652292081898895	0.502463054187192	0.4163853252307	0.465893108298172	0.639169080195745	0.544959128065395	0.52935060024577	0.576615056059797	0.632286109464533	0.45632333767927	0.554305912596401	0.50319829424307	0.514613069230022	0.702553878287288	0.645637336284818	0.572737686139748	0.54150022192632	0.601395236949723	0.178375411635565	0.251521706323256	0.407961429101249	0.320528625671877	0.344643463909519	0.289487049263586	0.357083997143328	0.332615926433183	0.257314400076241	0.194287934719254	0.0299257840555423	0.176376563964063	0.198868932943882	0.197067633611856	0.207482331582701	0.298644612910636	0.215827338129496	0.260493754070215	0.218371706622359	0.168295682568451	0.144782269740506	0.20192173791951	0.21953896816685	0.239581820821838	0.248656453036015	0.325225286266007	0.2119691938105
ENSGALP00000022589	Uncharacterized protein	IGF2BP2	0.0205779300742024	-0.28521497722661	0.0634172857401703	0.0591133004926108	0.0112536574386676	0.0527426160337553	0.0499350843902926	0.0439483167794673	0.0472634464505152	0.0640683395621997	0.0493973523019166							0.0245459008345606	0.00887705281846427	0.0481116189559779	0.0754665203073546	0.0402434730117209	0.0494498701940907	0.0295872577543271	0.0291247997670016	0.0507872016251905	0.082403999340768	0.0635883388769321	0.0428857333460402				0.0559318873904667	0.0551789374113196	0.0259352914478376	0.0536028792403706	0.0431654676258993	0.0355218755550293	0.0284832660811773	0.0582561978121561	0.0668225860340795	0.0626653669405375	0.0627254194762427	0.0798606069406128	0.0481270554263255	0.0745307947692933	0.0494594785557832
ENSGALP00000022675	ubiquilin-4	UBQLN4	4.54170607379721E-07	-0.54383667334581		0.00985221674876847	0.0112536574386676	0.00879043600562588	0.019974033756117	0.0263689900676804	0.00945268929010303	0.0106780565936999	0.0493973523019166	0.0162972620599739		0.0341151385927505						0.0120279047389945	0.0548847420417124	0.105639116655767	0.0556311039683521	0.0690369347600966	0.0776661327120043	0.126968004062976	0.0659231994726144	0.0929368029739777	0.114361955589441	0.116572760831552	0.161599233899928	0.137794190596924	0.105649120626437	0.070944348100268	0.0778058743435129	0.0306302167087832	0.0719424460431655	0.0828843762950684	0.0284832660811773	0.0712020195481908	0.0501169395255596	0.0626653669405375	0.0548847420417124	0.0943807172934514	0.0481270554263255	0.0542042143776679	0.0777220377305165
ENSGALP00000022884	group IIE secretory phospholipase A2 precursor	PLA2G2E	3.05447260483749E-08	0.41124585632121	0.0724768979887661	0.12807881773399	0.0900292595093405	0.131856540084388	0.129831219414761	0.131844950338402	0.0756215143208243	0.0640683395621997	0.128433115984983	0.162972620599739	0.06426735218509	0.127931769722815	0.0873871249635887	0.104433684610272	0.0737871241468364	0.0572737686139748	0.097647581003107	0.0841953331729613											0.0778070385444099	0.0385823733671388										0.00696281854894861		0.0145201103528387		0.00677552679720848
ENSGALP00000022935	coronin-1C	CORO1C	0.965679831673867	-0.00572980056791387	0.0452980612429788	0.0788177339901478	0.0337609723160027	0.131856540084388	0.0998701687805852	0.0966862969148282	0.0756215143208243	0.0533902829684997	0.0691562932226833	0.0733376792698827	0.0562339331619537	0.0852878464818763	0.0582580833090591	0.104433684610272	0.0645637336284818	0.090001636393389	0.0443852640923214	0.0360837142169834	0.0411635565312843	0.105639116655767	0.0741748052911361	0.108486611765866	0.121353332362507	0.0863382427628238	0.0604295995165632	0.073371160242614	0.0810063852091871	0.0922867689916456	0.0418960976777592	0.104723584853663	0.0745758498539556	0.070944348100268	0.0713220514815535	0.038287770885979	0.0911270983213429	0.0769640637025635	0.0854497982435319	0.0582561978121561	0.0835282325425994	0.0835538225873834	0.0705660969107731	0.0798606069406128	0.0721905831394882	0.0406531607832509	0.0423938387620999
ENSGALP00000023085	Alpha-actinin-4	ENSGALG00000014305	0.00109722253187666	0.425515301228939	0.144953795977532	0.118226600985222	0.0450146297546703	0.070323488045007	0.0499350843902926	0.0615276434912543	0.0567161357406182	0.0854244527495996	0.0691562932226833	0.0570404172099087	0.136568123393316	0.0597014925373134	0.0776774444120788	0.123421627266686	0.0922339051835455	0.090001636393389	0.1242787394585	0.10825114265095													0.0559318873904667	0.0630616427557938	0.0453867600337159	0.0995482043035455	0.0575539568345324	0.053282813332544	0.0996914312841206	0.0388374652081041	0.0278427441808665	0.0557025483915889	0.0470440646071821	0.0726005517641934	0.0320847036175503	0.0813063215665018	0.0282625591747333
ENSGALP00000023089	Uncharacterized protein	RPLP2	0.266288673189796	0.13070442653027		0.0788177339901478	0.078775602070673	0.0527426160337553	0.0599221012683511	0.0527379801353608	0.0378107571604121	0.0533902829684997	0.0493973523019166	0.0488917861799218	0.032133676092545	0.0341151385927505	0.0485484027575493	0.0759517706256527	0.0553403431101273	0.0327278677794142	0.0443852640923214	0.0721674284339668	0.0754665203073546	0.0503043412646511	0.0618123377426134	0.0493120962572119	0.0533954662395029	0.0558659217877095	0.0659231994726144	0.0538055175112502	0.0571809777947203	0.0680007771517389	0.065836724922193	0.0606294438626468	0.0372879249269778	0.070944348100268	0.0453867600337159	0.038287770885979	0.0287769784172662	0.0236812503700195	0.0189888440541182	0.0323645543400867	0.0222741953446932	0.0278512741957945	0.0705660969107731	0.0508203862349354	0.0561482313307131	0.0203265803916254	0.0635907581431499
ENSGALP00000023091	Uncharacterized protein	NDUFV2	9.0753534725359E-13	-0.647989433149823			0.0225073148773351	0.0263713080168776	0.019974033756117	0.00878966335589347	0.0378107571604121	0.0320341697810998	0.02963841138115	0.0162972620599739	0.0160668380462725	0.00852878464818763	0.00970968055150986					0.0120279047389945	0.0754665203073546	0.0704260777705116	0.0679935715168748	0.0542433058829331	0.0485413329450027	0.0711020822752666	0.054935999560512	0.073371160242614	0.0571809777947203	0.0631435787837575	0.113717979411061	0.0881882819820316	0.0745758498539556	0.102475169478165	0.0778058743435129	0.0459453250631748	0.0431654676258993	0.0651234385175537	0.042724899121766	0.0841478412842255	0.0668225860340795	0.125330733881075	0.0627254194762427	0.101640772469871	0.112296462661426	0.0609797411748763	0.10598459690525
ENSGALP00000023101	UDP-glucose 6-dehydrogenase ; Involved in the biosynthesis of glycosaminoglycans; hyaluronan. chondroitin sulfate. and heparan sulfate (By similarity)	UGDH	0.0000402887465271783	-0.454086695007174	0.0634172857401703	0.12807881773399	0.0675219446320054	0.114275668073136	0.0399480675122341	0.0703173068471478	0.0945268929010303	0.128136679124399	0.0691562932226833	0.105932203389831	0.06426735218509	0.110874200426439	0.126225847169628	0.0854457419538593	0.0461169525917727	0.0818196694485354	0.097647581003107	0.0360837142169834	0.116630076838639	0.150913023793953	0.13598714303375	0.192317175403126	0.116499199068006	0.121889283900457	0.170301598637587	0.15652514185091	0.114361955589441	0.111715562463571	0.0299257840555423	0.104723584853663	0.130507737244422	0.141888696200536	0.142644102963107	0.122520866835133	0.124700239808153	0.118406251850098	0.123427486351768	0.135931128228364	0.128076623231986	0.146219189527921	0.101928806648894	0.0653404965877741	0.128338814470201	0.176163696727421	0.1695753550484
ENSGALP00000023189	heterogeneous nuclear ribonucleoprotein A/B	HNRNPAB	0.707580814215258	-0.0444059544013325	0.0452980612429788	0.0788177339901478	0.101282916948008	0.14943741209564	0.129831219414761	0.105475960270722	0.122884960771339	0.149492792311799	0.138312586445367	0.0733376792698827	0.0723007712082262	0.127931769722815	0.116516166618118	0.104433684610272	0.0830105146651909	0.090001636393389	0.0887705281846427	0.10825114265095	0.21953896816685	0.135821721414558	0.18543701322784	0.113417821391587	0.140769865540508	0.162519045200609	0.142833598857331	0.112502445705341	0.133422281521014	0.136001554303478	0.215465645199904	0.187400099211817	0.0932198123174445	0.0630616427557938	0.0778058743435129	0.0536028792403706	0.0575539568345324	0.053282813332544	0.0332304770947069	0.0517832869441388	0.0501169395255596	0.0696281854894861	0.0940881292143641	0.0871206621170321	0.104275286757039	0.0813063215665018	0.0706563979368332
ENSGALP00000023266	Uncharacterized protein	RPS20	0.0000765102299778911	-0.448012726975814	0.0271788367457873	0.0591133004926108	0.0562682871933378	0.0527426160337553	0.019974033756117	0.00878966335589347	0.0189053785802061	0.0533902829684997	0.0197589409207666	0.0325945241199478			0.00970968055150986	0.0284819139846198	0.0184467810367091	0.00818196694485354		0.0240558094779889	0.0823271130625686	0.0704260777705116	0.0865372728396588	0.0641057251343755	0.0679578661230037	0.0507872016251905	0.054935999560512	0.0586969281940912	0.066711140760507	0.0728579755197202	0.0837921953555183	0.0826765143581547	0.0807905040084519	0.0788270534447422	0.0453867600337159	0.0459453250631748	0.0863309352517986	0.0592031259250488	0.0094944220270591	0.0258916434720694	0.0389798418532131	0.0696281854894861	0.0784067743453034	0.101640772469871	0.0561482313307131	0.0406531607832509	0.0847876775241998
ENSGALP00000023288	polyadenylate-binding protein 1	PABPC1	0.0708523614994272	-0.209137720728856	0.154013408226128	0.0788177339901478	0.0450146297546703	0.131856540084388	0.0699091181464097	0.114265623626615	0.0756215143208243	0.117458622530699	0.0987947046038332	0.0977835723598435	0.0401670951156812	0.119402985074627	0.0582580833090591	0.0854457419538593	0.0830105146651909	0.0981836033382425	0.0887705281846427	0.0601395236949723	0.157793633369923	0.196186930932139	0.142168376808011	0.16766112727452	0.18445706519101	0.177755205688167	0.131846398945229	0.1076110350225	0.162012770418374	0.194287934719254	0.161599233899928	0.154329493468555	0.0994344664719408	0.0788270534447422	0.116708811515269	0.0459453250631748	0.0959232613908873	0.0888046888875733	0.042724899121766	0.0582561978121561	0.0835282325425994	0.0626653669405375	0.101928806648894	0.0943807172934514	0.0882329349482634	0.0609797411748763	0.10598459690525
ENSGALP00000023289	Uncharacterized protein	AHNAK	NA	NA																			0.28814489571899	0.211278233311535	0.284336753616022	0.157798708023078	0.140769865540508	0.167597765363128	0.192275998461792	0.239679123459206	0.252549318593348	0.17971633961531	0.329183624610965	0.18188833158794	0.105649120626437	0.14977140154501	0.11022498865331	0.107205758480741	0.0623501199040767	0.0828843762950684	0.0759553762164728	0.0841478412842255	0.0779596837064261	0.139256370978972	0.0862474517798338	0.0798606069406128	0.152402342183364	0.121959482349753	0.113050236698933
ENSGALP00000023309	Alpha-actinin-2 ; F-actin cross-linking protein which is thought to anchor actin to a variety of intracellular structures. This is a bundling protein (By similarity)	ACTN2	NA	NA																															0.0497172332359704	0.0945924641336907	0.0518705828956753	0.107205758480741	0.0671462829736211	0.0710437511100586	0.132921908378827	0.0647291086801735	0.0668225860340795	0.104442278234229	0.0627254194762427	0.0726005517641934	0.0481270554263255	0.108408428755336	0.0494594785557832
ENSGALP00000023319	catalase ; Occurs in almost all aerobically respiring organisms and serves to protect cells from the toxic effects of hydrogen peroxide (By similarity)	CAT	2.13912778191035E-08	0.587304558211171	0.0905961224859576	0.108374384236453	0.157551204141346	0.246132208157525	0.119844202536702	0.158213940406082	0.236317232252576	0.213561131873999	0.187709938747283	0.162972620599739	0.096401028277635	0.153518123667377	0.213612972133217	0.199373397892338	0.147574248293673	0.0981836033382425	0.133155792276964	0.0841953331729613	0.0754665203073546	0.0503043412646511	0.154530844356534	0.0739681443858178	0.0679578661230037	0.101574403250381	0.0988847992089216	0.112502445705341	0.0381206518631469	0.0680007771517389	0.0778070385444099	0.0496059086148928	0.0807905040084519	0.0788270534447422	0.103741165791351	0.0612604334175664	0.0815347721822542	0.0651234385175537	0.0569665321623546	0.0776749304162082	0.0890967813787727	0.0835538225873834	0.0705660969107731	0.0653404965877741	0.104275286757039	0.0813063215665018	0.0565251183494665
ENSGALP00000023352	myosin-10	MYH10	0.0905269231282788	0.19624566945105	0.824424714622214	0.137931034482759	0.0562682871933378	0.0966947960618847	0.0699091181464097	0.0703173068471478	0.0472634464505152	0.0640683395621997	0.0592768227622999	0.415580182529335	1.90392030848329	0.0682302771855011	0.194193611030197	0.968385075477072	0.636413945766464	1.69366715758468	1.34931202840657	0.132306952128939	0.0137211855104281	0.0352130388852558	0.0309061688713067	0.00986241925144238	0.00970826658900053	0.0457084814626714	0.0439487996484096	0.0586969281940912	0.0238254074144668	0.00485719836798135	0.0418960976777592	0.0330706057432619	0.186439624634889	0.165536812233959	0.194514685858782	0.344589937973811	0.100719424460432	0.0592031259250488	0.598148587704723	0.22007896951259	0.239447599955452	0.243698649213202	0.164654226125137	0.174241324234064	0.160423518087752	0.271021071888339	0.1271815162863
ENSGALP00000023395	Ubiquitin carboxyl-terminal hydrolase	USP5	0.0857597614090956	0.237341324108648	0.0543576734915746	0.0492610837438424	0.0112536574386676	0.070323488045007	0.019974033756117	0.0439483167794673	0.103979582191133	0.0747463961558996	0.0691562932226833	0.0733376792698827	0.0883676092544987	0.0682302771855011	0.0582580833090591	0.0664577992974461	0.0461169525917727	0.0736377025036819	0.0887705281846427	0.0601395236949723													0.0372879249269778	0.0394135267223711	0.0324191143097971	0.076575541771958	0.0623501199040767	0.0592031259250488	0.0759553762164728	0.0517832869441388	0.0389798418532131	0.0278512741957945	0.0392033871726517	0.0363002758820967	0.0481270554263255	0.0677552679720848	0.0494594785557832
ENSGALP00000023396	Triosephosphate isomerase	TPI1	0.000453148046552957	0.393923789044078	0.326146040949447	0.315270935960591	0.315102408282692	0.184599156118143	0.389493658244282	0.316427880812165	0.151243028641649	0.192205018686599	0.276625172890733	0.1874185136897	0.144601542416452	0.162046908315565	0.262161374890766	0.265831197189784	0.276701715550636	0.204549173621339	0.230803373280071	0.300697618474862	0.28814489571899	0.251521706323256	0.253430584744715	0.251491690911781	0.262123197903014	0.253936008125952	0.313135197494918	0.249461944824888	0.252549318593348	0.281717505342918	0.377064879099832	0.336217825056496	0.0807905040084519	0.102475169478165	0.0583544057576347	0.0995482043035455	0.115107913669065	0.0769640637025635	0.0901970092570615	0.103566573888278	0.0723911348702528	0.0765910040384348	0.0940881292143641	0.0943807172934514	0.112296462661426	0.0948573751609188	0.0989189571115665
ENSGALP00000023398	gamma-enolase	ENO2	NA	NA																															0.124293083089926	0.141888696200536	0.103741165791351	0.0918906501263496	0.139088729016787	0.112485939257593	0.0807025872300024	0.148876949964399	0.0723911348702528	0.0765910040384348	0.117610161517955	0.137941048351967	0.104275286757039	0.0813063215665018	0.0918533173178831
ENSGALP00000023446	prohibitin-2 ; Acts as a mediator of transcriptional repression by nuclear hormone receptors via recruitment of histone deacetylases. Functions as an estrogen receptor (ER)-selective coregulator that potentiates the inhibitory activities of antiestrogens and represses the activity of estrogens. Competes with NCOA1 for modulation of ER transcriptional activity. Probably involved in regulating mito…	PHB2	0.0609515407787496	0.218222804997994	0.0996557347345534	0.0886699507389163	0.123790231825343	0.105485232067511	0.0798961350244682	0.0966862969148282	0.113432271481236	0.0961025093432995	0.0987947046038332	0.0896349413298566	0.0883676092544987	0.0682302771855011	0.0970968055150986	0.132915598594892	0.110680686220255	0.0981836033382425	0.0710164225477142	0.0721674284339668	0.0480241492864984	0.110669550782233	0.105080974162443	0.157798708023078	0.140769865540508	0.0914169629253428	0.054935999560512	0.0782625709254549	0.109596874106547	0.0728579755197202	0.0957625089777352	0.0937000496059086	0.0683611956994593	0.0394135267223711	0.0259352914478376	0.0842330959491538	0.143884892086331	0.100645314072583	0.0474721101352955	0.0517832869441388	0.0668225860340795	0.0417769112936917	0.0313627097381214	0.0290402207056774	0.0561482313307131	0.0474286875804594	0.0423938387620999
ENSGALP00000023613	calpastatin	CAST	5.04784124933122E-11	-0.638105874468218	0.00905961224859576	0.0197044334975369	0.0450146297546703	0.0351617440225035	0.019974033756117	0.0175793267117869	0.0378107571604121	0.0533902829684997	0.02963841138115	0.0244458930899609		0.0170575692963753	0.0194193611030197		0.0184467810367091				0.102908891328211	0.0804869460234418	0.0679935715168748	0.0641057251343755	0.0533954662395029	0.0812595226003047	0.0659231994726144	0.0831539816082958	0.0762413037262937	0.10685836409559	0.131673449844386	0.104723584853663	0.062146541544963	0.118240580167113	0.0713220514815535	0.076575541771958	0.0431654676258993	0.053282813332544	0.042724899121766	0.0647291086801735	0.0779596837064261	0.104442278234229	0.0940881292143641	0.0508203862349354	0.136359990374589	0.0948573751609188	0.10598459690525
ENSGALP00000024040	Uncharacterized protein	HEXB	0.00700834506508313	-0.30797678052537	0.0181192244971915	0.0295566502463054	0.0450146297546703	0.0263713080168776	0.00998701687805852	0.0175793267117869	0.0283580678703091	0.0427122263747998	0.0197589409207666	0.0733376792698827	0.0401670951156812	0.0597014925373134	0.0388387222060394	0.0664577992974461	0.0553403431101273	0.0736377025036819	0.0710164225477142	0.0120279047389945	0.0754665203073546	0.181095628552744	0.0618123377426134	0.162729917648799	0.160186398718509	0.177755205688167	0.120859199033126	0.171199373899433	0.104831792623654	0.0728579755197202	0.00598515681110845	0.0385823733671388	0.0248586166179852	0.0315308213778969	0.0259352914478376	0.0306302167087832	0.0239808153477218	0.0355218755550293	0.0332304770947069	0.0323645543400867	0.0445483906893863	0.0348140927447431	0.023522032303591	0.0290402207056774	0.0240635277131627	0.0203265803916254	0.0423938387620999
ENSGALP00000024078	WD repeat-containing protein 1 ; Induces disassembly of actin filaments in conjunction with ADF/cofilin family proteins (By similarity)	WDR1	0.753844289793011	-0.0372437036914401	0.117774959231745	0.118226600985222	0.0562682871933378	0.175808720112518	0.0998701687805852	0.158213940406082	0.160695717931752	0.149492792311799	0.138312586445367	0.154823989569752	0.104434447300771	0.17910447761194	0.116516166618118	0.0949397132820659	0.119904076738609	0.13909343806251	0.142032845095428	0.0962232379119557	0.0823271130625686	0.145882589667488	0.0618123377426134	0.143005079145914	0.17474879860201	0.121889283900457	0.164807998681536	0.166307963216592	0.100066711140761	0.131144355935496	0.0239406272444338	0.11023535247754	0.136722391398919	0.141888696200536	0.142644102963107	0.0995482043035455	0.163069544364508	0.142087502220117	0.118680275338239	0.142404039096382	0.178193562757545	0.132293552430024	0.117610161517955	0.137941048351967	0.144381166278976	0.0948573751609188	0.141312795873666
ENSGALP00000024137	Uncharacterized protein	PGM5	0.91738019031716	0.0157047615810515	0.0724768979887661	0.0492610837438424		0.0351617440225035	0.0699091181464097	0.0351586534235739	0.0189053785802061	0.0106780565936999	0.0395178818415333	0.0407431551499348	0.0803341902313625	0.0255863539445629	0.0582580833090591	0.104433684610272	0.0461169525917727	0.0818196694485354	0.0887705281846427	0.0721674284339668													0.0497172332359704	0.0551789374113196	0.0389029371717565	0.0612604334175664	0.0383693045563549	0.0414421881475342	0.113933064324709	0.0582561978121561	0.0501169395255596	0.0696281854894861	0.0548847420417124	0.0653404965877741	0.0240635277131627	0.0813063215665018	0.0353281989684166
ENSGALP00000024386	Uncharacterized protein	GDA	0.00132761965361815	0.398645443655201	0.0271788367457873	0.00985221674876847	0.0337609723160027	0.0439521800281294	0.0299610506341756	0.0703173068471478	0.0661688250307212	0.0747463961558996		0.0896349413298566	0.0883676092544987	0.0597014925373134	0.0388387222060394	0.0569638279692395	0.0461169525917727	0.11454753722795	0.106524633821571	0.0120279047389945														0.00788270534447422	0.00648382286195941	0.0076575541771958	0.0143884892086331	0.0177609377775147	0.0237360550676478	0.00647291086801735	0.00556854883617329						0.00706563979368332
ENSGALP00000024387	Uncharacterized protein ; Component of intercellular desmosome junctions. Involved in the interaction of plaque proteins and intermediate filaments mediating cell-cell adhesion (By similarity)	DSG2	NA	NA																			0.00686059275521405		0.00618123377426134										0.062146541544963	0.0236481160334227	0.0583544057576347	0.0842330959491538	0.052757793764988	0.0414421881475342	0.0379776881082364	0.0517832869441388	0.0668225860340795	0.0835538225873834	0.0156813548690607	0.0290402207056774	0.0641694072351007	0.0813063215665018	0.0635907581431499
ENSGALP00000024388	Transthyretin ; Thyroid hormone-binding protein. Probably transports thyroxine from the bloodstream to the brain	TTR	0.518142518810779	0.0759198575248587	0.036238448994383	0.12807881773399	0.146297546702678	0.0966947960618847	0.129831219414761	0.0966862969148282	0.122884960771339	0.0854244527495996	0.0790357636830666	0.0977835723598435	0.0241002570694087	0.119402985074627	0.0776774444120788	0.0854457419538593	0.119904076738609	0.0409098347242677	0.0621393697292499	0.0841953331729613	0.171514818880351	0.140852155541023	0.160712078130795	0.152867498397357	0.140769865540508	0.126968004062976	0.148327198813382	0.136959499119546	0.128657200038121	0.140858752671459	0.173569547522145	0.159841261092432	0.0807905040084519	0.0551789374113196	0.0778058743435129	0.0459453250631748	0.0623501199040767	0.0473625007400391	0.0379776881082364	0.0517832869441388	0.0556854883617329	0.0487397298426403	0.0784067743453034	0.0508203862349354	0.0641694072351007	0.0406531607832509	0.0706563979368332
ENSGALP00000024396	retinal dehydrogenase 1	ALDH1A1	1.58206205928215E-12	-0.672434096861955	0.0181192244971915		0.0225073148773351	0.00879043600562588	0.00998701687805852	0.0351586534235739		0.0213561131873999	0.0790357636830666	0.0977835723598435	0.0241002570694087	0.102345415778252	0.0485484027575493	0.0189879426564132	0.0276701715550636	0.0327278677794142	0.00887705281846427		0.233260153677278	0.251521706323256	0.216343182099147	0.251491690911781	0.213581864958012	0.203148806500762	0.291160797670714	0.254353355507728	0.176308014867054	0.155430347775403	0.137658606655494	0.132282422973047	0.0870051581629482	0.173419517578433	0.0778058743435129	0.206753962784287	0.0863309352517986	0.118406251850098	0.0996914312841206	0.181241504304486	0.155919367412852	0.174070463723715	0.109769484083425	0.0943807172934514	0.152402342183364	0.121959482349753	0.162509715254716
ENSGALP00000024479	DAZ-associated protein 1	DAZAP1	3.59200231607297E-06	-0.50422244997642	0.0271788367457873	0.0197044334975369	0.0337609723160027	0.0351617440225035	0.0299610506341756	0.0263689900676804	0.0567161357406182	0.0747463961558996	0.0493973523019166	0.0244458930899609	0.0160668380462725	0.0341151385927505	0.0388387222060394	0.0284819139846198	0.0368935620734182	0.00818196694485354	0.00887705281846427	0.0360837142169834	0.0686059275521405	0.0352130388852558	0.0370874026455681	0.0295872577543271	0.0533954662395029	0.0609446419502285	0.0494423996044608	0.0538055175112502	0.0428857333460402	0.0631435787837575	0.0478812544888676	0.0385823733671388	0.062146541544963	0.070944348100268	0.0583544057576347	0.038287770885979	0.0383693045563549	0.053282813332544	0.0237360550676478	0.0453103760761214	0.0445483906893863	0.0278512741957945	0.0862474517798338	0.0726005517641934	0.0641694072351007	0.0406531607832509	0.0635907581431499
ENSGALP00000024691	clathrin light chain A	CLTA	0.0804857737729222	0.203898905387222		0.0394088669950739	0.078775602070673	0.0527426160337553	0.0798961350244682	0.0527379801353608	0.0661688250307212	0.0640683395621997	0.0691562932226833	0.0570404172099087	0.00803341902313625	0.0511727078891258	0.0388387222060394	0.0284819139846198	0.0276701715550636	0.0245459008345606	0.0266311584553928	0.0721674284339668	0.0754665203073546	0.0503043412646511	0.0618123377426134	0.0493120962572119	0.0436871996505024	0.0457084814626714	0.0604295995165632	0.0538055175112502	0.0619460592776136	0.0631435787837575	0.0778070385444099	0.0606294438626468	0.0248586166179852	0.0157654106889484	0.0389029371717565	0.0459453250631748	0.0143884892086331	0.0236812503700195	0.0142416330405887	0.019418732604052	0.0167056465085199	0.0208884556468458	0.0392033871726517	0.0508203862349354	0.0481270554263255	0.0271021071888339	0.02119691938105
ENSGALP00000024757	ATP synthase subunit e. mitochondrial	ATP5I	0.153413294877838	-0.169545738169897		0.0689655172413793	0.0450146297546703	0.070323488045007	0.0399480675122341	0.0263689900676804	0.0661688250307212	0.0747463961558996	0.0691562932226833	0.0733376792698827	0.00803341902313625	0.0597014925373134	0.0485484027575493	0.0379758853128264	0.0461169525917727	0.0327278677794142	0.0355082112738571	0.0360837142169834	0.102908891328211	0.0754565118969767	0.0865372728396588	0.0690369347600966	0.0679578661230037	0.0812595226003047	0.0604295995165632	0.0831539816082958	0.0762413037262937	0.0825723722556829	0.107732822599952	0.0937000496059086	0.0497172332359704	0.0472962320668453	0.0324191143097971	0.0153151083543916	0.0335731414868106	0.0355218755550293	0.0189888440541182	0.0323645543400867	0.0278427441808665	0.0835538225873834	0.0392033871726517	0.0363002758820967	0.0802117590438758	0.0474286875804594	0.0494594785557832
ENSGALP00000025010	Fructose-bisphosphate aldolase B	ALDOB	0.000966293724957515	0.374933141473064	0.108715346983149	0.246305418719212	0.180058519018681	0.263713080168776	0.159792270048936	0.149424277050189	0.160695717931752	0.245595301655099	0.246986761509583	0.252607561929596	0.144601542416452	0.247334754797441	0.213612972133217	0.180385455235925	0.138350857775318	0.270004909180167	0.301819795827785	0.144334856867934	0.343029637760702	0.306856481714372	0.197799480776363	0.305734996794714	0.135915732246007	0.192991366175724	0.186782398505741	0.225004891410683	0.228723911178881	0.218573926559161	0.107732822599952	0.18188833158794	0.0994344664719408	0.102475169478165	0.136160280101148	0.14549352936672	0.0767386091127098	0.0592031259250488	0.094944220270591	0.135931128228364	0.105802427887293	0.111405096783178	0.0940881292143641	0.101640772469871	0.128338814470201	0.237143437902297	0.204903554016816
ENSGALP00000025278	prostaglandin reductase 1	PTGR1	0.377646627529404	-0.10398536345542	0.0724768979887661	0.0788177339901478	0.112536574386676	0.0351617440225035	0.0998701687805852	0.0878966335589347	0.0472634464505152	0.117458622530699	0.0790357636830666	0.0814863102998696	0.0241002570694087	0.093816631130064	0.067967763860569	0.0569638279692395	0.0737871241468364	0.0981836033382425	0.1242787394585	0.0721674284339668	0.150933040614709	0.140852155541023	0.129805909259488	0.108486611765866	0.0970826658900053	0.1066531234129	0.131846398945229	0.1076110350225	0.104831792623654	0.10685836409559	0.107732822599952	0.12677065534917	0.0497172332359704	0.0867097587892165	0.0778058743435129	0.076575541771958	0.052757793764988	0.0651234385175537	0.042724899121766	0.0841478412842255	0.0612540371979062	0.0974794596852806	0.0784067743453034	0.0653404965877741	0.0882329349482634	0.0677552679720848	0.0706563979368332
ENSGALP00000025280	Thioredoxin ; Participates in various redox reactions through the reversible oxidation of its active center dithiol to a disulfide and catalyzes dithiol-disulfide exchange reactions (By similarity). Plays a role in the reversible S-nitrosylation of cysteine residues in target proteins. and thereby contributes to the response to intracellular nitric oxide. Nitrosylates the active site Cys of CASP3…	TXN	7.89110418346424E-13	-0.682020377724337	0.0271788367457873	0.0788177339901478	0.0225073148773351	0.184599156118143	0.0299610506341756	0.0791069702030412	0.226864542962473	0.117458622530699	0.158071527366133	0.228161668839635		0.238805970149254	0.135935527721138	0.189879426564132	0.0922339051835455	0.00818196694485354	0.00887705281846427		0.363611416026345	0.824991196740279	0.309061688713067	0.862961684501208	0.436871996505024	0.79735906551549	0.604295995165632	1.21796126002739	1.23415610406938	1.56887507285798	0.682307876466363	0.688970952984622	0.925983469019949	1.15875768563771	0.823445503468845	0.490083467340531	0.834532374100719	0.657154697768042	0.284832660811773	0.770276393294064	0.718342799866355	0.591839576660632	0.721342323976792	0.450123420937999	0.609609368733456	0.304898705874382	0.727760898749382
ENSGALP00000025356	ATP synthase-coupling factor 6. mitochondrial ; Mitochondrial membrane ATP synthase (F(1)F(0) ATP synthase or Complex V) produces ATP from ADP in the presence of a proton gradient across the membrane which is generated by electron transport complexes of the respiratory chain (By similarity)	ATP5J	0.0320242927998369	-0.248711851626172		0.0295566502463054	0.0450146297546703	0.00879043600562588	0.0699091181464097	0.0351586534235739	0.0472634464505152	0.0320341697810998	0.0493973523019166	0.0325945241199478	0.0241002570694087	0.0511727078891258	0.0291290416545296	0.0284819139846198	0.0553403431101273	0.0327278677794142	0.0177541056369285	0.0360837142169834	0.0960482985729967	0.0603652095175814	0.0865372728396588	0.0641057251343755	0.0679578661230037	0.0812595226003047	0.082403999340768	0.068479749559773	0.0714762222434004	0.0777151738877016	0.0837921953555183	0.0771647467342777	0.0310732707724815	0.0630616427557938	0.0324191143097971	0.0153151083543916	0.0335731414868106	0.0177609377775147	0.0237360550676478	0.0258916434720694	0.0222741953446932	0.0487397298426403	0.0627254194762427	0.0508203862349354	0.0641694072351007	0.0271021071888339	0.0353281989684166
ENSGALP00000025525	Carbonic anhydrase 2 ; Essential for bone resorption and osteoclast differentiation (By similarity). Reversible hydration of carbon dioxide	CA2	2.39691920446231E-12	-0.68184626758175	0.00905961224859576	0.0591133004926108	0.0562682871933378	0.0263713080168776	0.0998701687805852	0.0439483167794673	0.0472634464505152	0.0747463961558996	0.0691562932226833	0.0570404172099087	0.00803341902313625	0.0767590618336887	0.0388387222060394	0.0189879426564132	0.0276701715550636	0.0490918016691213	0.0355082112738571	0.0360837142169834	0.233260153677278	0.276673876955581	0.18543701322784	0.197248385028848	0.257269064608514	0.167597765363128	0.0769103993847168	0.166307963216592	0.162012770418374	0.199145133087235	0.299257840555423	0.18188833158794	0.0932198123174445	0.141888696200536	0.136160280101148	0.076575541771958	0.0863309352517986	0.0888046888875733	0.0854497982435319	0.0841478412842255	0.122508074395812	0.111405096783178	0.0548847420417124	0.0653404965877741	0.0802117590438758	0.0609797411748763	0.0918533173178831
ENSGALP00000025606	Elongation factor 1-alpha 1 ; This protein promotes the GTP-dependent binding of aminoacyl-tRNA to the A-site of ribosomes during protein biosynthesis (By similarity)	EEF1A1	4.36332125603964E-14	0.707630370137363	1.83004167421634	1.63546798029557	2.22822417285618	1.61744022503516	2.18715669629482	2.1534675221939	1.89053785802061	2.27442605445809	2.20312191266548	1.4993481095176	1.24517994858612	1.32196162046908	1.95164579085348	1.73739675306181	2.00147574248294	1.55457371952217	1.91744340878828	1.76810199663219	0.740944017563117	1.43367372604256	1.51440227469403	1.13417821391587	1.18926265715257	0.888776028440833	0.950392792396858	1.13969868910194	1.25798151148385	1.00058286380416	0.652382092410821	1.36691837072149	0.845192965011497	1.06416522150402	0.66134993191986	1.24818133088292	1.28057553956835	1.50967971108875	0.455732257298837	0.82853259110622	0.668225860340795	0.675393399248016	1.22314567978673	1.02366777987513	0.69784230368172	0.548817670573887	0.805482936479898
ENSGALP00000025639	fatty acid-binding protein. liver	FABP1	2.18929975956329E-07	-0.552925754803688	0.0634172857401703	0.0985221674876847	0.112536574386676	0.0615330520393812	0.0998701687805852	0.0703173068471478	0.0850742036109273	0.138814735718099	0.0691562932226833	0.0896349413298566	0.0401670951156812	0.153518123667377	0.0970968055150986	0.0854457419538593	0.0737871241468364	0.0490918016691213	0.0266311584553928	0.120279047389945	0.295005488474204	0.191156496805674	0.247249350970454	0.192317175403126	0.18445706519101	0.223463687150838	0.236224798110202	0.225004891410683	0.171542933384161	0.199145133087235	0.311228154177639	0.253541310698341	0.0994344664719408	0.14977140154501	0.0907735200674318	0.122520866835133	0.0815347721822542	0.0710437511100586	0.0664609541894137	0.148876949964399	0.150350818576679	0.139256370978972	0.0627254194762427	0.0798606069406128	0.248656453036015	0.162612643133004	0.1695753550484
ENSGALP00000025655	cadherin-17 precursor	CDH17	7.47818015423921E-06	0.489897948556636	0.0996557347345534	0.118226600985222	0.168804861580014	0.228551336146273	0.119844202536702	0.184582930473763	0.21741185367237	0.160170848905499	0.158071527366133	0.171121251629726	0.232969151670951	0.213219616204691	0.174774249927177	0.161397512579512	0.129127467256964	0.188185239731631	0.168664003550821	0.168390666345923	0.157793633369923	0.125760853161628	0.129805909259488	0.143005079145914	0.145623998835008	0.167597765363128	0.148327198813382	0.171199373899433	0.123892118555227	0.111715562463571	0.0478812544888676	0.132282422973047	0.105649120626437	0.110357874822639	0.11022498865331	0.0612604334175664	0.0767386091127098	0.100645314072583	0.0617137431758842	0.103566573888278	0.105802427887293	0.146219189527921	0.0784067743453034	0.10890082764629	0.152402342183364	0.0880818483637103	0.155444075461033
ENSGALP00000025745	Uncharacterized protein	ATP5O	0.628642425711507	-0.0565821830433149	0.0452980612429788	0.0689655172413793	0.0562682871933378	0.070323488045007	0.0499350843902926	0.0527379801353608	0.0567161357406182	0.0854244527495996	0.0592768227622999	0.0407431551499348	0.0482005141388175	0.0682302771855011	0.0485484027575493	0.0664577992974461	0.0368935620734182	0.0654557355588283	0.0621393697292499	0.120279047389945	0.123490669593853	0.0905478142763721	0.105080974162443	0.12328024064303	0.116499199068006	0.101574403250381	0.0988847992089216	0.0929368029739777	0.128657200038121	0.131144355935496	0.15561407708882	0.148817725844678	0.0310732707724815	0.0315308213778969	0.0389029371717565	0.0229726625315874	0.0431654676258993	0.0296015629625244	0.0189888440541182	0.0453103760761214	0.0389798418532131	0.0487397298426403	0.0470440646071821	0.0363002758820967	0.0561482313307131	0.0338776339860424	0.0423938387620999
ENSGALP00000025773	carbonyl reductase	CBR1	0.123745296332942	-0.178341311111208	0.0452980612429788	0.0985221674876847	0.112536574386676	0.123066104078762	0.0998701687805852	0.0439483167794673	0.0945268929010303	0.170848905499199	0.0790357636830666	0.0977835723598435	0.0482005141388175	0.14498933901919	0.155354888824158	0.0474698566410329	0.0645637336284818	0.106365570283096	0.133155792276964	0.192446475823911	0.130351262349067	0.216308667438	0.0988997403881815	0.177523546525963	0.18445706519101	0.0914169629253428	0.159314398725485	0.0635883388769321	0.0857714666920804	0.213716728191179	0.15561407708882	0.0992118172297856	0.0683611956994593	0.134005990856062	0.0648382286195941	0.0995482043035455	0.0575539568345324	0.0888046888875733	0.0807025872300024	0.110039484756295	0.100233879051119	0.125330733881075	0.0862474517798338	0.0653404965877741	0.112296462661426	0.128735009146961	0.1271815162863
ENSGALP00000025929	Uncharacterized protein	HADH	0.256685967361505	0.133277015133003	0.0996557347345534	0.157635467980296	0.0900292595093405	0.123066104078762	0.119844202536702	0.123055286982509	0.141790339351546	0.117458622530699	0.158071527366133	0.105932203389831	0.096401028277635	0.127931769722815	0.135935527721138	0.0949397132820659	0.175244419848736	0.090001636393389	0.106524633821571	0.120279047389945	0.212678375411636	0.181095628552744	0.18543701322784	0.221904433157454	0.203873598369011	0.198070086338243	0.186782398505741	0.195656427313637	0.200133422281521	0.174859141247329	0.197510174766579	0.225982472578956	0.0683611956994593	0.070944348100268	0.0583544057576347	0.0995482043035455	0.0863309352517986	0.0828843762950684	0.0664609541894137	0.0906207521522429	0.0835282325425994	0.0835538225873834	0.0627254194762427	0.10890082764629	0.0882329349482634	0.0948573751609188	0.0847876775241998
ENSGALP00000025937	Uncharacterized protein	EEF1D	1.38697671820401E-10	-0.628178193777255	0.0181192244971915	0.00985221674876847	0.0450146297546703	0.0263713080168776	0.0299610506341756	0.0351586534235739	0.0472634464505152	0.0533902829684997	0.02963841138115	0.0325945241199478	0.0241002570694087	0.0255863539445629							0.192096597145993	0.181095628552744	0.179255779453579	0.172592336900242	0.17474879860201	0.177755205688167	0.159314398725485	0.161416552533751	0.147717525969694	0.17971633961531	0.0418960976777592	0.137794190596924	0.0994344664719408	0.0945924641336907	0.0778058743435129	0.0612604334175664	0.0671462829736211	0.0651234385175537	0.042724899121766	0.0517832869441388	0.0612540371979062	0.0835538225873834	0.0627254194762427	0.10890082764629	0.096254110852651	0.0677552679720848	0.0706563979368332
ENSGALP00000026062	Uncharacterized protein	CBS	NA	NA																			0.686059275521405	0.608682529302279	0.649029546297441	0.70516297647813	0.291247997670016	0.487557135601828	0.543866395649069	0.640774799452162	0.433622414943296	0.364289877598601	0.275317213310989	0.23700600782671	0.229942203716363	0.433548793946082	0.246385268754458	0.750440309365189	0.350119904076739	0.367059380735303	0.441490624258248	0.679655641141822	0.517875041764116	0.45258320568166	0.196016935863259	0.166981269057645	0.513355257880805	0.596246358154346	0.544054264113615
ENSGALP00000026092	Uncharacterized protein	NDRG1	0.0119746909583864	-0.287922478537672	0.036238448994383	0.0197044334975369	0.0450146297546703	0.0439521800281294	0.0399480675122341	0.0439483167794673	0.0567161357406182	0.0533902829684997	0.02963841138115	0.0325945241199478	0.00803341902313625	0.0511727078891258	0.0388387222060394	0.0664577992974461	0.0461169525917727	0.0163639338897071	0.0177541056369285	0.0721674284339668	0.0480241492864984	0.0402434730117209	0.0494498701940907	0.0542433058829331	0.072811999417504	0.0457084814626714	0.0384551996923584	0.0635883388769321	0.0428857333460402	0.0437147853118321	0.0598515681110845	0.0771647467342777	0.0559318873904667	0.0551789374113196	0.0648382286195941	0.0459453250631748	0.0671462829736211	0.0473625007400391	0.0522193211488251	0.0647291086801735	0.0668225860340795	0.0278512741957945	0.0627254194762427	0.0508203862349354	0.0481270554263255	0.0542042143776679	0.0706563979368332
ENSGALP00000026124	ATP-dependent RNA helicase DDX3X	DDX3X	0.000296070370730045	0.405383390179906	0.154013408226128	0.216748768472906	0.168804861580014	0.193389592123769	0.179766303805053	0.131844950338402	0.170148407221855	0.202883075280299	0.197589409207666	0.179269882659713	0.112467866323907	0.187633262260128	0.213612972133217	0.180385455235925	0.119904076738609	0.180003272786778	0.159786950732357	0.10825114265095	0.109769484083425	0.115699984908698	0.13598714303375	0.152867498397357	0.126207465657007	0.126968004062976	0.13733999890128	0.132068088436705	0.119127037072334	0.10685836409559	0.0778070385444099	0.132282422973047	0.130507737244422	0.118240580167113	0.155611748687026	0.0995482043035455	0.172661870503597	0.189450002960156	0.151910752432946	0.148876949964399	0.139213720904332	0.132293552430024	0.133291516387016	0.232321765645419	0.192508221705302	0.13551053594417	0.134247156079983
ENSGALP00000026289	Glutathione S-transferase ; Conjugation of reduced glutathione to a wide number of exogenous and endogenous hydrophobic electrophiles	GSTA	0.000471914794866514	0.395437297647372	0.0634172857401703	0.0492610837438424	0.168804861580014	0.0879043600562588	0.0898831519025267	0.0966862969148282	0.0850742036109273	0.138814735718099	0.108674175064217	0.0896349413298566	0.0883676092544987	0.0852878464818763	0.0776774444120788	0.0474698566410329	0.1014572957019	0.0327278677794142	0.0710164225477142	0.0721674284339668	0.0548847420417124	0.0503043412646511	0.0618123377426134	0.0986241925144238	0.0388330663560021	0.0609446419502285	0.082403999340768	0.0635883388769321	0.100066711140761	0.0242859918399067	0.0179554704333254	0.0330706057432619	0.0310732707724815	0.0236481160334227	0.0518705828956753	0.0842330959491538	0.0287769784172662	0.053282813332544	0.0284832660811773	0.0453103760761214	0.0278427441808665	0.0348140927447431	0.0705660969107731	0.021780165529258	0.0240635277131627	0.0474286875804594	0.0565251183494665
ENSGALP00000026341	annexin A13	ANXA13	5.55295061857542E-16	0.772732414627072	0.0543576734915746	0.0591133004926108	0.078775602070673	0.105485232067511	0.0798961350244682	0.0703173068471478	0.0945268929010303	0.170848905499199	0.108674175064217	0.0977835723598435	0.06426735218509	0.110874200426439	0.0873871249635887	0.0569638279692395	0.0922339051835455	0.0981836033382425	0.133155792276964	0.120279047389945			0.018543701322784			0.00507872016251905	0.0054935999560512	0.0391312854627274					0.0062146541544963	0.0315308213778969	0.0129676457239188	0.0459453250631748	0.0191846522781775	0.0177609377775147	0.0237360550676478	0.0258916434720694	0.0111370976723466	0.0208884556468458		0.021780165529258	0.0160423518087752	0.0542042143776679	0.0423938387620999
ENSGALP00000026345	Low molecular weight phosphotyrosine protein phosphatase ; Acts on tyrosine phosphorylated proteins. low-MW aryl phosphates and natural and synthetic acyl phosphates (By similarity)	ACP1	0.123188556935786	-0.179056267747308	0.0271788367457873	0.0492610837438424	0.0337609723160027	0.0879043600562588	0.0299610506341756	0.0527379801353608	0.0661688250307212	0.0533902829684997	0.0691562932226833	0.0651890482398957	0.0160668380462725	0.0682302771855011	0.0388387222060394	0.00949397132820659	0.0737871241468364	0.0163639338897071	0.0355082112738571	0.0481116189559779	0.0823271130625686	0.0955782484028372	0.0741748052911361	0.0739681443858178	0.0873743993010048	0.0914169629253428	0.0769103993847168	0.0782625709254549	0.0905365481749738	0.097143967359627	0.107732822599952	0.0992118172297856	0.062146541544963	0.0472962320668453	0.0518705828956753	0.0229726625315874	0.0479616306954436	0.0414421881475342	0.0332304770947069	0.0582561978121561	0.0334112930170398	0.0417769112936917	0.0627254194762427	0.0508203862349354	0.0641694072351007	0.0474286875804594	0.0635907581431499
ENSGALP00000026392	Uncharacterized protein	RPS7	0.618305551958716	-0.0587304558211171	0.0996557347345534	0.0788177339901478	0.112536574386676	0.0966947960618847	0.109857185658644	0.140634613694296	0.0850742036109273	0.117458622530699	0.0889152341434499	0.0977835723598435	0.0723007712082262	0.0767590618336887	0.116516166618118	0.0759517706256527	0.1014572957019	0.106365570283096	0.0798934753661784	0.0721674284339668	0.0891877058177827	0.150913023793953	0.129805909259488	0.12328024064303	0.131061598951507	0.0812595226003047	0.131846398945229	0.132068088436705	0.142952444486801	0.160287546143385	0.209480488388796	0.187400099211817	0.105649120626437	0.118240580167113	0.0907735200674318	0.0842330959491538	0.0767386091127098	0.0888046888875733	0.0759553762164728	0.0906207521522429	0.0668225860340795	0.0835538225873834	0.101928806648894	0.101640772469871	0.0882329349482634	0.0880818483637103	0.120115876492616
ENSGALP00000026395	Calbindin ; Buffers cytosolic calcium. May stimulate a membrane Ca(2+)-ATPase and a 3'.5'-cyclic nucleotide phosphodiesterase	CALB1	0.10587150345266	0.188931153320411	0.117774959231745	0.0591133004926108	0.168804861580014	0.140646976090014	0.129831219414761	0.140634613694296	0.21741185367237	0.352375867592098	0.197589409207666	0.244458930899609	0.200835475578406	0.213219616204691	0.242742013787746	0.132915598594892	0.156797638812027	0.245459008345606	0.204172214824678	0.180418571084917	0.212678375411636	0.171034760299814	0.253430584744715	0.16766112727452	0.199019465074511	0.228542407313357	0.36807119705543	0.36685580121307	0.223958829695988	0.0728579755197202	0.0538664112999761	0.0992118172297856	0.0372879249269778	0.134005990856062	0.0972573429293912	0.14549352936672	0.0479616306954436	0.053282813332544	0.21362449560883	0.148876949964399	0.122508074395812	0.229773012115304	0.00784067743453034	0.0290402207056774	0.120317638565814	0.121959482349753	0.1271815162863
ENSGALP00000026461	14-3-3 protein theta ; Adapter protein implicated in the regulation of a large spectrum of both general and specialized signaling pathways. Binds to a large number of partners. usually by recognition of a phosphoserine or phosphothreonine motif. Binding generally results in the modulation of the activity of the binding partner (By similarity)	YWHAQ	3.26442189344693E-09	0.611656210624805	0.144953795977532	0.0985221674876847	0.101282916948008	0.0615330520393812	0.0599221012683511	0.0966862969148282	0.113432271481236	0.0961025093432995	0.108674175064217	0.122229465449804	0.120501285347044	0.0597014925373134	0.106806486066608	0.123421627266686	0.110680686220255	0.11454753722795	0.150909897913893	0.0841953331729613	0.0480241492864984	0.0352130388852558	0.0618123377426134	0.0493120962572119	0.0533954662395029	0.0609446419502285	0.082403999340768	0.068479749559773	0.0333555703802535	0.0242859918399067	0.0179554704333254	0.0275588381193849	0.0435025790814741	0.0472962320668453	0.0583544057576347	0.0842330959491538	0.0383693045563549	0.0473625007400391	0.094944220270591	0.0453103760761214	0.0445483906893863	0.0696281854894861	0.0392033871726517	0.0508203862349354	0.0320847036175503	0.0813063215665018	0.0494594785557832
ENSGALP00000026487	Uncharacterized protein	PDIA6	1.20634674068771E-06	0.524276751964119	0.108715346983149	0.12807881773399	0.146297546702678	0.0966947960618847	0.129831219414761	0.114265623626615	0.151243028641649	0.128136679124399	0.14819205690575	0.105932203389831	0.0803341902313625	0.136460554371002	0.135935527721138	0.0759517706256527	0.138350857775318	0.0981836033382425	0.0887705281846427	0.120279047389945	0.0960482985729967	0.100608682529302	0.18543701322784	0.103555402140145	0.0873743993010048	0.137125444388014	0.192275998461792	0.151633731168069	0.0953016296578671	0.0874295706236643	0.0119703136222169	0.0771647467342777	0.0372879249269778	0.0472962320668453	0.0194514685858782	0.0842330959491538	0.0671462829736211	0.0769640637025635	0.0522193211488251	0.0712020195481908	0.0334112930170398	0.0278512741957945	0.0784067743453034	0.043560331058516	0.0481270554263255	0.0406531607832509	0.0565251183494665
ENSGALP00000026633	trifunctional enzyme subunit alpha. mitochondrial	HADHA	8.01060979038931E-07	0.531439002674011	0.190251857220511	0.147783251231527	0.225073148773351	0.202180028129395	0.189753320683112	0.114265623626615	0.198506475092164	0.213561131873999	0.167950997826516	0.179269882659713	0.208868894601542	0.153518123667377	0.223322652684727	0.237349283205165	0.156797638812027	0.229095074455899	0.257434531735464	0.228530190040895	0.0343029637760703	0.0553347753911163	0.0556311039683521	0.0739681443858178	0.0679578661230037	0.0406297613001524	0.0714167994286656	0.068479749559773	0.0571809777947203	0.0437147853118321	0.00598515681110845	0.0385823733671388	0.130507737244422	0.141888696200536	0.116708811515269	0.176123746075503	0.201438848920863	0.25457344147771	0.142416330405887	0.129458217360347	0.150350818576679	0.125330733881075	0.101928806648894	0.101640772469871	0.136359990374589	0.121959482349753	0.134247156079983
ENSGALP00000026663	gga-mir-6578	HADHB	0.291608920836893	0.123190712210148	0.0271788367457873	0.0985221674876847	0.123790231825343	0.158227848101266	0.109857185658644	0.0878966335589347	0.132337650061442	0.117458622530699	0.108674175064217	0.0896349413298566	0.0883676092544987	0.14498933901919	0.145645208272648	0.142409569923099	0.1014572957019	0.106365570283096	0.0798934753661784	0.10825114265095	0.150933040614709	0.125760853161628	0.123624675485227	0.133142659894472	0.145623998835008	0.126968004062976	0.148327198813382	0.127176677753864	0.128657200038121	0.121429959199534	0.143643763466603	0.143305958220801	0.0497172332359704	0.0788270534447422	0.0583544057576347	0.0689179875947622	0.0863309352517986	0.0769640637025635	0.0664609541894137	0.0647291086801735	0.0612540371979062	0.0278512741957945	0.0862474517798338	0.043560331058516	0.0721905831394882	0.0880818483637103	0.0918533173178831
ENSGALP00000027068	Uncharacterized protein	FHL2	0.0000584453535943892	-0.37438474117708		0.00985221674876847	0.0112536574386676										0.00970968055150986						0.205817782656422	0.186126062679209	0.191618247002102	0.182454756151684	0.194165331780011	0.182833925850686	0.18128879854969	0.146742320485228	0.204898503764414	0.155430347775403	0.161599233899928	0.187400099211817	0.0807905040084519	0.110357874822639	0.123192634377229	0.038287770885979	0.105515587529976	0.106565626665088	0.094944220270591	0.129458217360347	0.105802427887293	0.0974794596852806	0.141132193821546	0.0798606069406128	0.0882329349482634	0.0948573751609188	0.0989189571115665
ENSGALP00000027077	sulfotransferase 1C1	SULT1C3	1.62706283423921E-12	-0.684711167865707	0.036238448994383	0.0985221674876847	0.0450146297546703	0.114275668073136	0.0599221012683511	0.0791069702030412	0.122884960771339	0.0854244527495996	0.138312586445367	0.0896349413298566	0.0241002570694087	0.136460554371002	0.165064569375668	0.0379758853128264	0.0830105146651909	0.090001636393389	0.0621393697292499	0.0120279047389945	0.473380900109769	0.492982544393581	0.488317468166646	0.37477193155481	0.427163729916023	0.4266124936516	0.384551996923584	0.405987086675797	0.300200133422282	0.417719059646396	0.430931290399808	0.363776663175881	0.142937045553415	0.220715749645278	0.175063217272904	0.183781300252699	0.163069544364508	0.148007814812622	0.118680275338239	0.148876949964399	0.222741953446932	0.194958919370561	0.101928806648894	0.101640772469871	0.20052939760969	0.101632901958127	0.134247156079983
ENSGALP00000027299	Uncharacterized protein	LOC418811	0.117729247651289	-0.181206231771629	0.0634172857401703	0.0788177339901478	0.101282916948008	0.0527426160337553	0.0699091181464097	0.0966862969148282	0.0850742036109273	0.117458622530699	0.0790357636830666	0.0488917861799218	0.032133676092545	0.0767590618336887	0.067967763860569	0.0379758853128264	0.0368935620734182	0.0245459008345606	0.0266311584553928	0.0601395236949723	0.123490669593853	0.0603652095175814	0.111262207936704	0.0591745155086543	0.0825202660065045	0.0863382427628238	0.0933911992528704	0.0586969281940912	0.066711140760507	0.0728579755197202	0.107732822599952	0.0937000496059086	0.0559318873904667	0.0867097587892165	0.0583544057576347	0.0612604334175664	0.0671462829736211	0.0592031259250488	0.0569665321623546	0.0776749304162082	0.0278427441808665	0.0557025483915889	0.0862474517798338	0.0798606069406128	0.0802117590438758	0.0948573751609188	0.10598459690525
ENSGALP00000027304	Uncharacterized protein	LMO7	0.0566974986004808	-0.221824083882802	0.00905961224859576		0.0450146297546703	0.0527426160337553	0.0499350843902926	0.0439483167794673	0.0945268929010303	0.149492792311799	0.0889152341434499	0.0733376792698827	0.032133676092545	0.0852878464818763	0.067967763860569	0.0284819139846198	0.0553403431101273	0.0327278677794142	0.0177541056369285	0.0120279047389945	0.0137211855104281	0.0503043412646511	0.0432686364198294	0.0394496770057695	0.0533954662395029	0.0457084814626714	0.0164807998681536	0.0782625709254549	0.066711140760507	0.0437147853118321	0.00598515681110845	0.0275588381193849	0.062146541544963	0.0788270534447422	0.0648382286195941	0.0459453250631748	0.052757793764988	0.0473625007400391	0.0569665321623546	0.0776749304162082	0.100233879051119	0.132293552430024	0.0313627097381214	0.043560331058516	0.128338814470201	0.13551053594417	0.0918533173178831
ENSGALP00000027305	ubiquitin carboxyl-terminal hydrolase isozyme L3	UCHL3	0.0285852117741225	0.25211122498821	0.036238448994383	0.0492610837438424	0.0675219446320054	0.070323488045007	0.0499350843902926	0.0527379801353608	0.0756215143208243	0.0961025093432995	0.0889152341434499	0.0651890482398957	0.0241002570694087	0.0597014925373134	0.0582580833090591	0.0284819139846198	0.0368935620734182	0.0245459008345606	0.0266311584553928	0.0481116189559779	0.0548847420417124	0.0352130388852558	0.0432686364198294	0.0295872577543271	0.0242706664725013	0.0406297613001524	0.0494423996044608	0.0391312854627274	0.0381206518631469	0.0291431902078881	0.0239406272444338	0.0275588381193849	0.0186439624634889	0.0315308213778969	0.0324191143097971	0.038287770885979	0.0383693045563549	0.0296015629625244	0.0189888440541182	0.0323645543400867	0.0334112930170398	0.0417769112936917	0.0392033871726517	0.043560331058516	0.0481270554263255	0.0406531607832509	0.0565251183494665
ENSGALP00000027391	plastin-2	LCP1	0.00106644860977224	0.372003976305306	0.117774959231745	0.12807881773399	0.0675219446320054	0.070323488045007	0.0699091181464097	0.0703173068471478	0.0850742036109273	0.0854244527495996	0.108674175064217	0.114080834419817	0.184768637532134	0.0767590618336887	0.145645208272648	0.151903541251305	0.166021029330382	0.212731140566192	0.204172214824678	0.0601395236949723	0.0137211855104281	0.0100608682529302		0.00986241925144238	0.00970826658900053	0.0203148806500762	0.0219743998242048	0.0146742320485228	0.0142952444486801	0.00485719836798135	0.0179554704333254	0.011023535247754	0.105649120626437	0.0551789374113196	0.0842896972054723	0.153151083543916	0.0815347721822542	0.0710437511100586	0.0759553762164728	0.0517832869441388	0.0835282325425994	0.104442278234229	0.0862474517798338	0.0798606069406128	0.0721905831394882	0.115183955552544	0.0565251183494665
ENSGALP00000027399	Uncharacterized protein	ESD	1.01996504036017E-11	-0.670386666445922	0.0271788367457873	0.00985221674876847	0.0337609723160027	0.00879043600562588	0.0299610506341756	0.0263689900676804	0.0283580678703091	0.0320341697810998	0.0197589409207666	0.0244458930899609	0.0160668380462725	0.0341151385927505	0.0291290416545296	0.0284819139846198	0.0276701715550636	0.0245459008345606	0.0266311584553928	0.0360837142169834	0.0686059275521405	0.0603652095175814	0.0432686364198294	0.0690369347600966	0.121353332362507	0.0660233621127476	0.054935999560512	0.0586969281940912	0.066711140760507	0.0777151738877016	0.0478812544888676	0.0330706057432619	0.0497172332359704	0.0394135267223711	0.0583544057576347	0.076575541771958	0.0479616306954436	0.0473625007400391	0.0474721101352955	0.0323645543400867	0.0445483906893863	0.0417769112936917	0.0313627097381214	0.0508203862349354	0.0882329349482634	0.0948573751609188	0.0494594785557832
ENSGALP00000027488	periostin precursor	POSTN	1.48624240287858E-16	-0.547345421565339	0.00905961224859576		0.0112536574386676		0.00998701687805852		0.00945268929010303			0.00814863102998696	0.0241002570694087		0.0194193611030197	0.00949397132820659			0.0177541056369285	0.0120279047389945	0.0480241492864984	0.0503043412646511	0.0556311039683521	0.0542433058829331	0.0533954662395029	0.0507872016251905	0.0329615997363072	0.0489141068284093	0.0571809777947203	0.0437147853118321	0.0119703136222169	0.0496059086148928	0.0372879249269778	0.0472962320668453	0.0518705828956753	0.137835975189524	0.0335731414868106	0.0414421881475342	0.0569665321623546	0.0582561978121561	0.0334112930170398	0.0626653669405375	0.0156813548690607	0.043560331058516	0.0561482313307131	0.0880818483637103	0.0847876775241998
ENSGALP00000027541	high mobility group protein B1	HMGB1	2.8853586544354E-07	-0.554207785834148	0.00905961224859576	0.00985221674876847	0.0225073148773351	0.070323488045007	0.0399480675122341	0.0263689900676804	0.0567161357406182	0.0320341697810998	0.0493973523019166	0.0244458930899609		0.0426439232409382	0.0194193611030197	0.0664577992974461					0.164654226125137	0.145882589667488	0.13598714303375	0.118349031017309	0.111645065773506	0.1066531234129	0.115365599077075	0.117393856388182	0.128657200038121	0.131144355935496	0.19152501795547	0.18188833158794	0.0559318873904667	0.0630616427557938	0.0842896972054723	0.038287770885979	0.0431654676258993	0.0473625007400391	0.0379776881082364	0.0453103760761214	0.0668225860340795	0.0696281854894861	0.0705660969107731	0.0726005517641934	0.0721905831394882	0.0677552679720848	0.0565251183494665
ENSGALP00000027665	Uncharacterized protein	ACAT1	0.601045432063993	0.0615953561050741	0.0815365102373618	0.108374384236453	0.0900292595093405	0.070323488045007	0.0998701687805852	0.0791069702030412	0.0945268929010303	0.138814735718099	0.0691562932226833	0.0896349413298566	0.0562339331619537	0.0767590618336887	0.0582580833090591	0.0949397132820659	0.0368935620734182	0.0654557355588283	0.0355082112738571	0.10825114265095	0.0960482985729967	0.115699984908698	0.0865372728396588	0.078899354011539	0.0873743993010048	0.0914169629253428	0.0714167994286656	0.068479749559773	0.0905365481749738	0.0825723722556829	0.131673449844386	0.132282422973047	0.0807905040084519	0.0551789374113196	0.0907735200674318	0.0689179875947622	0.0767386091127098	0.0592031259250488	0.042724899121766	0.0712020195481908	0.0779596837064261	0.0765910040384348	0.0705660969107731	0.0508203862349354	0.112296462661426	0.0474286875804594	0.02119691938105
ENSGALP00000027779	Uncharacterized protein	C1H11orf54	0.129415797798993	-0.176191367463351	0.163073020474724	0.108374384236453	0.123790231825343	0.105485232067511	0.0699091181464097	0.114265623626615	0.151243028641649	0.192205018686599	0.108674175064217	0.122229465449804	0.0482005141388175	0.127931769722815	0.135935527721138	0.104433684610272	0.119904076738609	0.0490918016691213	0.0621393697292499	0.0962232379119557	0.171514818880351	0.160973892046884	0.123624675485227	0.172592336900242	0.145623998835008	0.142204164550533	0.142833598857331	0.146742320485228	0.162012770418374	0.160287546143385	0.209480488388796	0.220470704955079	0.174010316325896	0.181302222922907	0.142644102963107	0.122520866835133	0.0863309352517986	0.100645314072583	0.0854497982435319	0.161822771700434	0.139213720904332	0.181033282272664	0.141132193821546	0.0943807172934514	0.160423518087752	0.101632901958127	0.197837914223133
ENSGALP00000027816	Uncharacterized protein	CTSC	0.0344827586206897	-0.223541444307768																0.00818196694485354			0.0891877058177827	0.0553347753911163	0.0494498701940907	0.0641057251343755	0.0970826658900053	0.101574403250381	0.0494423996044608	0.0538055175112502	0.100066711140761	0.097143967359627	0.107732822599952	0.0992118172297856	0.0745758498539556	0.070944348100268	0.0453867600337159	0.0612604334175664	0.0335731414868106	0.0473625007400391	0.0284832660811773	0.0258916434720694	0.0612540371979062	0.0487397298426403	0.0940881292143641	0.0798606069406128	0.0481270554263255	0.0474286875804594	0.0706563979368332
ENSGALP00000027964	integrin-linked protein kinase	ILK	3.34338909443156E-08	0.600684058624937	0.0815365102373618	0.0886699507389163	0.078775602070673	0.123066104078762	0.0399480675122341	0.0791069702030412	0.122884960771339	0.0961025093432995	0.108674175064217	0.0733376792698827	0.0803341902313625	0.0682302771855011	0.0776774444120788	0.0949397132820659	0.0645637336284818	0.0572737686139748	0.097647581003107	0.0721674284339668		0.0100608682529302		0.0147936288771636	0.0242706664725013				0.0190603259315734	0.0194287934719254	0.0179554704333254	0.0385823733671388	0.0559318873904667	0.0472962320668453	0.0453867600337159	0.0612604334175664	0.052757793764988	0.0473625007400391	0.0474721101352955	0.0582561978121561	0.0501169395255596	0.0417769112936917	0.0627254194762427	0.0798606069406128	0.0641694072351007	0.0542042143776679	0.0494594785557832
ENSGALP00000027989	14-3-3 protein gamma ; Adapter protein implicated in the regulation of a large spectrum of both general and specialized signaling pathways. Binds to a large number of partners. usually by recognition of a phosphoserine or phosphothreonine motif. Binding generally results in the modulation of the activity of the binding partner (By similarity)	YWHAG	0.0862349574183349	0.198395755734155	0.0905961224859576	0.0689655172413793	0.0562682871933378	0.0527426160337553	0.0699091181464097	0.0615276434912543	0.0945268929010303	0.0640683395621997	0.0889152341434499	0.0651890482398957	0.0482005141388175	0.0511727078891258	0.0485484027575493	0.0759517706256527	0.0645637336284818	0.0572737686139748	0.0798934753661784	0.0481116189559779	0.0411635565312843	0.0553347753911163	0.111262207936704	0.078899354011539	0.0970826658900053	0.116810563737938	0.142833598857331	0.127176677753864	0.0762413037262937	0.0485719836798135	0.0179554704333254	0.0385823733671388	0.0372879249269778	0.0472962320668453	0.0324191143097971	0.0536028792403706	0.052757793764988	0.0592031259250488	0.0617137431758842	0.0582561978121561	0.0556854883617329	0.0487397298426403	0.0392033871726517	0.043560331058516	0.0401058795219379	0.0745307947692933	0.0494594785557832
ENSGALP00000028277	Histone H2A.Z ; Variant histone H2A which replaces conventional H2A in a subset of nucleosomes. Nucleosomes wrap and compact DNA into chromatin. limiting DNA accessibility to the cellular machineries which require DNA as a template. Histones thereby play a central role in transcription regulation. DNA repair. DNA replication and chromosomal stability. DNA accessibility is regulated via a complex …	H2AFV	0.00163039972167302	0.356680085352638	0.0905961224859576	0.118226600985222	0.0900292595093405	0.0879043600562588	0.109857185658644	0.0966862969148282	0.132337650061442	0.149492792311799	0.0987947046038332	0.114080834419817	0.104434447300771	0.127931769722815	0.106806486066608	0.104433684610272	0.119904076738609	0.11454753722795	0.097647581003107	0.168390666345923	0.0823271130625686	0.125760853161628	0.0988997403881815	0.12328024064303	0.165040532013009	0.0863382427628238	0.082403999340768	0.0929368029739777	0.176308014867054	0.242859918399067	0.287287526933206	0.259053078322218	0.0932198123174445	0.0788270534447422	0.0713220514815535	0.0459453250631748	0.0287769784172662	0.0651234385175537	0.0474721101352955	0.0906207521522429	0.0556854883617329	0.0696281854894861	0.101928806648894	0.0653404965877741	0.0641694072351007	0.0745307947692933	0.141312795873666
ENSGALP00000028283	coactosin-like protein	COTL1	0.965679831673867	0.00572980056791387	0.117774959231745	0.0788177339901478	0.123790231825343	0.0527426160337553	0.109857185658644	0.131844950338402	0.0661688250307212	0.0320341697810998	0.0889152341434499	0.0733376792698827	0.0160668380462725	0.0852878464818763	0.0873871249635887	0.0854457419538593	0.0737871241468364	0.0572737686139748	0.0266311584553928	0.0360837142169834	0.157793633369923	0.100608682529302	0.117443441710966	0.103555402140145	0.0679578661230037	0.1066531234129	0.0878975992968192	0.117393856388182	0.100066711140761	0.0922867689916456	0.101747665788844	0.115747120101417	0.0683611956994593	0.0551789374113196	0.0518705828956753	0.0689179875947622	0.0335731414868106	0.0414421881475342	0.0332304770947069	0.0582561978121561	0.0389798418532131	0.0626653669405375	0.0470440646071821	0.0798606069406128	0.0481270554263255	0.0338776339860424	0.0423938387620999
ENSGALP00000028746	14-3-3 protein zeta ; Adapter protein implicated in the regulation of a large spectrum of both general and specialized signaling pathways. Binds to a large number of partners. usually by recognition of a phosphoserine or phosphothreonine motif. Binding generally results in the modulation of the activity of the binding partner (By similarity)	YWHAZ	0.0000461459027236438	0.450508773851203	0.117774959231745	0.0886699507389163	0.0900292595093405	0.0615330520393812	0.0998701687805852	0.105475960270722	0.103979582191133	0.106780565936999	0.1185536455246	0.0977835723598435	0.0883676092544987	0.0597014925373134	0.067967763860569	0.132915598594892	0.138350857775318	0.147275405007364	0.1242787394585	0.156362761606928	0.0480241492864984	0.0402434730117209	0.0618123377426134	0.0493120962572119	0.0485413329450027	0.0812595226003047	0.131846398945229	0.1076110350225	0.0476508148289336	0.0340003885758694	0.0239406272444338	0.0275588381193849	0.062146541544963	0.0788270534447422	0.0648382286195941	0.137835975189524	0.052757793764988	0.0769640637025635	0.094944220270591	0.0647291086801735	0.0612540371979062	0.0626653669405375	0.0784067743453034	0.0580804414113547	0.0320847036175503	0.0880818483637103	0.0918533173178831
ENSGALP00000028958	Uncharacterized protein	HSD17B10	0.253621559624851	0.133217863203997	0.0815365102373618	0.0492610837438424	0.078775602070673	0.0791139240506329	0.0798961350244682	0.0527379801353608	0.0472634464505152	0.0533902829684997	0.0691562932226833	0.0651890482398957	0.032133676092545	0.0597014925373134	0.0388387222060394	0.0284819139846198	0.0276701715550636	0.0490918016691213	0.0443852640923214	0.0601395236949723	0.0617453347969265	0.0603652095175814	0.0865372728396588	0.0493120962572119	0.0485413329450027	0.0507872016251905	0.054935999560512	0.0635883388769321	0.0571809777947203	0.0534291820477948	0.0718218817333014	0.0716529791104007	0.0372879249269778	0.0472962320668453	0.0453867600337159	0.038287770885979	0.0335731414868106	0.0414421881475342	0.0237360550676478	0.0323645543400867	0.0389798418532131	0.0417769112936917	0.0313627097381214	0.0363002758820967	0.0561482313307131	0.0338776339860424	0.0353281989684166
ENSGALP00000028961	Uncharacterized protein	VDAC3	1.23985340186254E-09	-0.623115811760633	0.00905961224859576	0.0197044334975369	0.0337609723160027	0.0263713080168776	0.0299610506341756	0.0175793267117869	0.0283580678703091	0.0213561131873999	0.0395178818415333	0.0407431551499348	0.0160668380462725	0.0341151385927505	0.0388387222060394	0.0189879426564132	0.0276701715550636	0.0327278677794142	0.0443852640923214	0.0601395236949723	0.0823271130625686	0.0603652095175814	0.0741748052911361	0.0394496770057695	0.072811999417504	0.0964956830878619	0.0769103993847168	0.0538055175112502	0.0238254074144668	0.0485719836798135	0.0299257840555423	0.0385823733671388	0.0497172332359704	0.0788270534447422	0.0389029371717565	0.0612604334175664	0.052757793764988	0.0414421881475342	0.0379776881082364	0.0388374652081041	0.0334112930170398	0.0487397298426403	0.0862474517798338	0.0653404965877741	0.0641694072351007	0.0271021071888339	0.0565251183494665
ENSGALP00000029144	Uncharacterized protein	ETHE1	0.141153622687421	-0.171784232592035	0.0271788367457873	0.0591133004926108	0.0450146297546703	0.070323488045007	0.0599221012683511	0.0351586534235739	0.0661688250307212	0.0640683395621997	0.0691562932226833	0.0407431551499348	0.00803341902313625	0.0682302771855011	0.067967763860569	0.0474698566410329	0.0276701715550636		0.0266311584553928	0.0601395236949723	0.102908891328211	0.0804869460234418	0.0741748052911361	0.0739681443858178	0.072811999417504	0.0711020822752666	0.104378399164973	0.0880453922911368	0.0857714666920804	0.0922867689916456	0.101747665788844	0.115747120101417	0.0435025790814741	0.0394135267223711	0.0453867600337159	0.0612604334175664	0.0383693045563549	0.0177609377775147	0.0474721101352955	0.0453103760761214	0.0389798418532131	0.0487397298426403	0.0313627097381214	0.021780165529258	0.0561482313307131	0.0609797411748763	0.0494594785557832
ENSGALP00000029249	tumor protein D54	TPD52L2	1.1609305018136E-07	-0.564583184607061	0.0452980612429788	0.0197044334975369	0.0562682871933378	0.0439521800281294	0.019974033756117	0.0351586534235739	0.0472634464505152	0.0533902829684997	0.0592768227622999	0.0325945241199478		0.0255863539445629	0.0291290416545296	0.00949397132820659	0.0276701715550636			0.0120279047389945	0.150933040614709	0.0955782484028372	0.117443441710966	0.0739681443858178	0.0825202660065045	0.101574403250381	0.104378399164973	0.0929368029739777	0.0857714666920804	0.0922867689916456	0.101747665788844	0.104723584853663	0.0559318873904667	0.0472962320668453	0.0713220514815535	0.0306302167087832	0.0431654676258993	0.0414421881475342	0.0522193211488251	0.0388374652081041	0.0389798418532131	0.0626653669405375	0.0392033871726517	0.0798606069406128	0.0802117590438758	0.0542042143776679	0.0635907581431499
ENSGALP00000029448	lambda-crystallin homolog	CRYL1	0.128059524074839	0.194141491534651	0.0543576734915746	0.0591133004926108	0.0900292595093405	0.0615330520393812	0.0599221012683511	0.0615276434912543	0.0661688250307212	0.0854244527495996	0.00987947046038332				0.0776774444120788	0.0284819139846198	0.0830105146651909	0.0490918016691213	0.0621393697292499	0.0481116189559779		0.00503043412646511	0.00618123377426134	0.0295872577543271		0.00507872016251905	0.0219743998242048						0.0372879249269778	0.0551789374113196	0.0518705828956753	0.0612604334175664	0.0287769784172662	0.0651234385175537	0.0617137431758842	0.0517832869441388	0.0668225860340795	0.0557025483915889	0.023522032303591	0.0290402207056774	0.0401058795219379	0.0542042143776679	0.0635907581431499
ENSGALP00000029868	peptidyl-prolyl cis-trans isomerase FKBP4	FKBP4	1.46662488618008E-09	-0.610620418174785	0.00905961224859576	0.00985221674876847	0.0112536574386676	0.0351617440225035		0.0175793267117869	0.0189053785802061	0.0213561131873999	0.02963841138115	0.0162972620599739		0.0341151385927505	0.00970968055150986		0.0276701715550636				0.0754665203073546	0.0704260777705116	0.0865372728396588	0.0690369347600966	0.0533954662395029	0.0863382427628238	0.0988847992089216	0.0831539816082958	0.0619460592776136	0.0291431902078881		0.0330706057432619	0.0870051581629482	0.0630616427557938	0.0778058743435129	0.0459453250631748	0.115107913669065	0.148007814812622	0.0569665321623546	0.0776749304162082	0.0556854883617329	0.0487397298426403	0.0940881292143641	0.0798606069406128	0.0641694072351007	0.0745307947692933	0.113050236698933
ENSGALP00000029947	thiosulfate sulfurtransferase ; Together with MRPL18. acts as a mitochondrial import factor for the cytosolic 5S rRNA. Only the nascent unfolded cytoplasmic form is able to bind to the 5S rRNA (By similarity). Formation of iron-sulfur complexes and cyanide detoxification	TST	3.64573565836153E-11	-0.646599113692555	0.0181192244971915	0.0394088669950739	0.0450146297546703	0.0615330520393812	0.0299610506341756	0.0439483167794673	0.0850742036109273	0.128136679124399	0.0987947046038332	0.0407431551499348		0.0511727078891258	0.0194193611030197				0.00887705281846427	0.0360837142169834	0.432217343578485	0.352130388852558	0.32142415626159	0.364909512303368	0.344643463909519	0.37074657186389	0.291160797670714	0.317941694384661	0.371676355665682	0.364289877598601	0.395020349533158	0.336217825056496	0.111863774780933	0.141888696200536	0.11022498865331	0.160808637721112	0.0671462829736211	0.0769640637025635	0.0759553762164728	0.12298530649233	0.144782269740506	0.160144826625818	0.0940881292143641	0.101640772469871	0.20052939760969	0.149061589538587	0.2119691938105
ENSGALP00000029993	Uncharacterized protein	ARHGDIB	0.000246085699344797	-0.368339423072232	0.0181192244971915					0.00878966335589347									0.00922339051835455				0.109769484083425	0.0804869460234418	0.0865372728396588	0.0591745155086543	0.0679578661230037	0.0660233621127476	0.0769103993847168	0.068479749559773	0.066711140760507	0.0582863804157762	0.065836724922193	0.0606294438626468	0.0372879249269778	0.0551789374113196	0.0583544057576347	0.0459453250631748	0.0479616306954436	0.0473625007400391	0.0189888440541182	0.0582561978121561	0.0445483906893863	0.0487397298426403	0.0392033871726517	0.0508203862349354	0.0481270554263255	0.0542042143776679	0.0565251183494665
ENSGALP00000030221	fatty acid-binding protein. adipocyte	FABP4	0.000518973807756227	0.39545735991357	0.00905961224859576	0.0591133004926108	0.0900292595093405	0.114275668073136	0.129831219414761	0.0439483167794673	0.0850742036109273	0.0854244527495996	0.0691562932226833	0.0814863102998696	0.0401670951156812	0.093816631130064	0.0388387222060394	0.0664577992974461	0.0645637336284818	0.0245459008345606	0.0443852640923214	0.0841953331729613	0.102908891328211	0.0754565118969767	0.123624675485227	0.0295872577543271	0.00970826658900053	0.0253936008125952	0.109871999121024	0.0586969281940912	0.0905365481749738	0.0194287934719254	0.0418960976777592	0.0881882819820316	0.0062146541544963	0.00788270534447422	0.0194514685858782	0.0536028792403706			0.0142416330405887	0.0129458217360347	0.0111370976723466	0.0139256370978972	0.023522032303591	0.0508203862349354	0.0401058795219379	0.00677552679720848	0.0141312795873666
ENSGALP00000030296	Myosin regulatory light chain 2. smooth muscle minor isoform ; Myosin regulatory subunit that plays an important role in regulation of both smooth muscle and nonmuscle cell contractile activity. Implicated in cytokinesis. receptor capping. and cell locomotion (By similarity)	MYL12A	0.478987180567438	-0.0830821082347511	0.163073020474724	0.108374384236453	0.135043889264011	0.193389592123769	0.159792270048936	0.20216225718555	0.236317232252576	0.245595301655099	0.217348350128433	0.228161668839635	0.176735218508997	0.230277185501066	0.155354888824158	0.151903541251305	0.184467810367091	0.196367206676485	0.18641810918775	0.132306952128939	0.32244785949506	0.23643040394386	0.271974286067499	0.226835642783175	0.232998398136013	0.304723209751143	0.351590397187277	0.332615926433183	0.228723911178881	0.174859141247329	0.101747665788844	0.148817725844678	0.205083587098378	0.157654106889484	0.246385268754458	0.168466191898308	0.119904076738609	0.153928127405127	0.0854497982435319	0.168295682568451	0.172625013921372	0.104442278234229	0.180335580994198	0.232321765645419	0.128338814470201	0.142286062741378	0.204903554016816
ENSGALP00000030998	Glutathione S-transferase ; Conjugation of reduced glutathione to a wide number of exogenous and endogenous hydrophobic electrophiles	GST	0.00319234670457978	-0.335193333222961	0.0634172857401703	0.0492610837438424	0.078775602070673	0.0527426160337553	0.0299610506341756	0.0791069702030412	0.0756215143208243	0.106780565936999	0.0987947046038332	0.0570404172099087	0.0160668380462725	0.0341151385927505	0.0582580833090591	0.0189879426564132	0.0553403431101273	0.0245459008345606	0.0266311584553928	0.0240558094779889	0.130351262349067	0.120730419035163	0.142168376808011	0.108486611765866	0.0631037328285035	0.121889283900457	0.0988847992089216	0.127176677753864	0.114361955589441	0.0777151738877016	0.119703136222169	0.0881882819820316	0.0435025790814741	0.0315308213778969	0.0518705828956753	0.0229726625315874	0.0671462829736211	0.0473625007400391	0.0237360550676478	0.0323645543400867	0.0389798418532131	0.0487397298426403	0.0627254194762427	0.0363002758820967	0.0320847036175503	0.0271021071888339	0.0635907581431499
ENSGALP00000031042	synaptotagmin binding. cytoplasmic RNA interacting protein	SYNCRIP	0.0881481728959824	-0.197678119593028	0.0452980612429788	0.0689655172413793	0.0900292595093405	0.123066104078762	0.129831219414761	0.0791069702030412	0.103979582191133	0.117458622530699	0.1185536455246	0.0896349413298566	0.0883676092544987	0.093816631130064	0.067967763860569	0.0759517706256527	0.0922339051835455	0.0654557355588283	0.0443852640923214	0.120279047389945	0.116630076838639	0.0955782484028372	0.123624675485227	0.0887617732629814	0.116499199068006	0.1066531234129	0.109871999121024	0.0978282136568186	0.114361955589441	0.10685836409559	0.0957625089777352	0.115747120101417	0.105649120626437	0.102475169478165	0.103741165791351	0.076575541771958	0.0959232613908873	0.106565626665088	0.0617137431758842	0.0906207521522429	0.0723911348702528	0.0696281854894861	0.125450838952485	0.101640772469871	0.104275286757039	0.0745307947692933	0.0635907581431499
ENSGALP00000031272	Serine/threonine-protein phosphatase PP1-beta catalytic subunit ; Protein phosphatase that associates with over 200 regulatory proteins to form highly specific holoenzymes which dephosphorylate hundreds of biological targets. Protein phosphatase (PP1) is essential for cell division. it participates in the regulation of glycogen metabolism. muscle contractility and protein synthesis. Involved in r…	PPP1CB	2.71908770569172E-09	0.677355871645711	0.0905961224859576	0.108374384236453	0.123790231825343	0.0879043600562588	0.0898831519025267	0.0791069702030412	0.103979582191133	0.106780565936999	0.0987947046038332	0.0733376792698827	0.104434447300771	0.093816631130064	0.126225847169628	0.132915598594892	0.110680686220255				0.00686059275521405						0.0164807998681536	0.0146742320485228	0.00476508148289336				0.0372879249269778	0.0394135267223711	0.0389029371717565	0.0536028792403706	0.0479616306954436	0.0473625007400391	0.0807025872300024	0.0517832869441388	0.0278427441808665	0.0139256370978972	0.0392033871726517	0.0290402207056774	0.0320847036175503	0.0609797411748763	0.0141312795873666
ENSGALP00000031337	Uncharacterized protein	RAB1A	4.82377608854422E-07	0.616225879335073	0.0452980612429788	0.0886699507389163	0.078775602070673	0.0615330520393812	0.0599221012683511	0.0527379801353608	0.0661688250307212	0.0640683395621997	0.0493973523019166	0.0325945241199478	0.0803341902313625	0.0341151385927505	0.0776774444120788	0.0949397132820659	0.1014572957019	0.106365570283096	0.0710164225477142	0.0601395236949723													0.0186439624634889	0.0315308213778969	0.0194514685858782	0.0229726625315874	0.0143884892086331	0.0118406251850098	0.0332304770947069	0.019418732604052	0.0389798418532131	0.0278512741957945	0.023522032303591	0.021780165529258	0.0401058795219379	0.0406531607832509	0.02119691938105
ENSGALP00000031379	succinyl-CoA ligase	SUCLG1	0.635775026081947	-0.0558655555371602	0.0271788367457873	0.0788177339901478	0.0562682871933378	0.070323488045007	0.0499350843902926	0.0527379801353608	0.0756215143208243	0.0747463961558996	0.0592768227622999	0.0896349413298566	0.00803341902313625	0.0682302771855011	0.0485484027575493	0.0379758853128264	0.0553403431101273	0.0572737686139748	0.0355082112738571	0.0721674284339668	0.130351262349067	0.140852155541023	0.0988997403881815	0.133142659894472	0.0922285325955051	0.0863382427628238	0.082403999340768	0.141850909802387	0.128657200038121	0.136001554303478	0.221450802011013	0.176376563964063	0.062146541544963	0.0630616427557938	0.0259352914478376	0.0306302167087832	0.0431654676258993	0.0473625007400391	0.0379776881082364	0.0323645543400867	0.0445483906893863	0.0557025483915889	0.0470440646071821	0.0580804414113547	0.0721905831394882	0.0542042143776679	0.0706563979368332
ENSGALP00000032098	Uncharacterized protein	BAAT	1.84982090140482E-07	0.3121458722120630	0.135894183728936	0.147783251231527	0.146297546702678	0.0615330520393812	0.139818236292819	0.0966862969148282	0.0945268929010303	0.106780565936999	0.108674175064217	0.0733376792698827	0.152634961439589	0.0341151385927505	0.174774249927177	0.113927655938479	0.175244419848736	0.122729504172803	0.18641810918775	0.0962232379119557																						0.00696281854894861			0.00802117590438758	0.00677552679720848
ENSGALP00000032184	annexin A1 ; Calcium/phospholipid-binding protein which promotes membrane fusion and is involved in exocytosis. This protein regulates phospholipase A2 activity. It seems to bind from two to four calcium ions with high affinity	ANXA1	5.26047803679666E-07	0.538601253383903	0.135894183728936	0.157635467980296	0.180058519018681	0.14943741209564	0.169779286926995	0.175793267117869	0.189053785802061	0.138814735718099	0.158071527366133	0.105932203389831	0.112467866323907	0.14498933901919	0.126225847169628	0.180385455235925	0.166021029330382	0.0981836033382425	0.133155792276964	0.204474380562906	0.0960482985729967	0.125760853161628	0.160712078130795	0.128211450268751	0.150478132129508	0.111731843575419	0.126352798989178	0.141850909802387	0.100066711140761	0.0922867689916456	0.0359109408666507	0.11023535247754	0.062146541544963	0.0630616427557938	0.0713220514815535	0.0612604334175664	0.0959232613908873	0.0651234385175537	0.094944220270591	0.0906207521522429	0.0779596837064261	0.0765910040384348	0.0705660969107731	0.0943807172934514	0.0802117590438758	0.0677552679720848	0.0494594785557832
ENSGALP00000032496	alcohol dehydrogenase ; Catalyzes the NADPH-dependent reduction of a variety of aromatic and aliphatic aldehydes to their corresponding alcohols. Catalyzes the reduction of mevaldate to mevalonic acid and of glyceraldehyde to glycerol. Has broad substrate specificity. Plays a role in the activation of procarcinogens. such as polycyclic aromatic hydrocarbon trans-dihydrodiols. and in the metabolis…	AKR1A1	0.000381346647653311	-0.402657339709105	0.0452980612429788	0.0689655172413793		0.0615330520393812	0.0499350843902926	0.0439483167794673	0.0283580678703091	0.0533902829684997	0.0395178818415333	0.0570404172099087		0.0597014925373134	0.0582580833090591	0.0759517706256527	0.0461169525917727	0.0327278677794142	0.0266311584553928	0.0360837142169834	0.123490669593853	0.135821721414558	0.0865372728396588	0.128211450268751	0.135915732246007	0.137125444388014	0.126352798989178	0.117393856388182	0.133422281521014	0.140858752671459	0.119703136222169	0.0826765143581547	0.0435025790814741	0.0394135267223711	0.0648382286195941	0.0536028792403706	0.0479616306954436	0.0473625007400391	0.0189888440541182	0.0517832869441388	0.0835282325425994	0.0696281854894861	0.0392033871726517	0.043560331058516	0.0561482313307131	0.0474286875804594	0.0777220377305165
ENSGALP00000032573	Sjogren syndrome antigen B (autoantigen La) isoform 1	SSB	1.03191362399148E-13	-0.692945189266832		0.0197044334975369	0.0225073148773351	0.0263713080168776	0.00998701687805852	0.0175793267117869	0.0661688250307212	0.0320341697810998	0.0395178818415333	0.0244458930899609		0.0255863539445629	0.00970968055150986	0.0189879426564132	0.0184467810367091	0.00818196694485354	0.00887705281846427	0.0240558094779889	0.137211855104281	0.125760853161628	0.123624675485227	0.0986241925144238	0.0873743993010048	0.126968004062976	0.115365599077075	0.0880453922911368	0.0810063852091871	0.102001165727608	0.0897773521666268	0.104723584853663	0.0994344664719408	0.0867097587892165	0.0907735200674318	0.0689179875947622	0.0767386091127098	0.0651234385175537	0.042724899121766	0.0647291086801735	0.0612540371979062	0.0626653669405375	0.109769484083425	0.0871206621170321	0.112296462661426	0.0813063215665018	0.0777220377305165
ENSGALP00000032695	rab GDP dissociation inhibitor beta	GDI2	5.15643119158972E-10	0.645226072410365	0.135894183728936	0.246305418719212	0.180058519018681	0.184599156118143	0.209727354439229	0.158213940406082	0.207959164382267	0.181526962092899	0.197589409207666	0.195567144719687	0.25706940874036	0.187633262260128	0.252451694339256	0.227855311876958	0.2029145914038	0.188185239731631	0.257434531735464	0.10825114265095	0.0274423710208562	0.0352130388852558	0.0556311039683521	0.0591745155086543	0.0533954662395029	0.0304723209751143	0.0714167994286656	0.0440226961455684	0.0285904888973601	0.00485719836798135		0.011023535247754	0.0807905040084519	0.0945924641336907	0.0778058743435129	0.160808637721112	0.11031175059952	0.142087502220117	0.10918585331118	0.0712020195481908	0.0779596837064261	0.111405096783178	0.117610161517955	0.0943807172934514	0.0882329349482634	0.0948573751609188	0.0918533173178831
ENSGALP00000032964	Myosin-11 ; Muscle contraction	MYH11	6.96076741384021E-06	0.491330398698614	2.09277042942562	1.33004926108374	0.810263335584065	0.720815752461322	0.908818535903326	0.852597345521667	0.74676245391814	0.630005339028297	0.711321873147599	1.14895697522816	3.15713367609255	0.426439232409382	1.35935527721138	2.42096268869268	1.83545471315255	2.92914416625757	2.62760763426542	1.37118114024537	0.109769484083425	0.105639116655767	0.241068117196192	0.0443808866314907	0.0291247997670016	0.0609446419502285	0.219743998242048	0.195656427313637	0.104831792623654	0.0534291820477948	0.0478812544888676	0.0551176762387698	0.696041265303586	0.654264543591361	0.765091097711211	1.17160578911096	0.465227817745803	0.27825469184773	1.71374317588417	0.75733057155803	0.801871032408954	0.974794596852806	0.768386388583974	0.704225352112676	0.625651720542232	1.18571718951148	0.558185543700982
ENSGALP00000033089	NADH dehydrogenase	NDUFA10	1.80728011991807E-07	0.567063294042363	0.0905961224859576	0.0492610837438424	0.0675219446320054	0.0527426160337553	0.0599221012683511	0.0439483167794673	0.0945268929010303	0.106780565936999	0.0987947046038332	0.0651890482398957	0.0482005141388175	0.0767590618336887	0.106806486066608	0.0474698566410329	0.0645637336284818	0.0409098347242677	0.0710164225477142	0.0721674284339668	0.0411635565312843	0.0553347753911163	0.0679935715168748	0.0493120962572119	0.0485413329450027	0.0660233621127476	0.0659231994726144	0.068479749559773	0.0571809777947203	0.0340003885758694	0.0179554704333254	0.0551176762387698	0.0310732707724815	0.0394135267223711	0.0324191143097971	0.0076575541771958	0.0431654676258993	0.0473625007400391	0.0379776881082364	0.0388374652081041	0.0445483906893863	0.0208884556468458	0.0392033871726517	0.043560331058516	0.0401058795219379	0.0338776339860424	0.0565251183494665
ENSGALP00000033211	Uncharacterized protein	LOC424014	1.19415603412548E-10	0.660552107384483	0.0271788367457873	0.0689655172413793	0.078775602070673	0.070323488045007	0.0599221012683511	0.0527379801353608	0.0661688250307212	0.0961025093432995	0.02963841138115	0.122229465449804	0.112467866323907	0.136460554371002	0.0873871249635887	0.0664577992974461	0.0553403431101273	0.106365570283096	0.0887705281846427	0.0721674284339668		0.0251521706323256	0.00618123377426134	0.0443808866314907	0.0291247997670016	0.0152361604875571	0.0054935999560512	0.0195656427313637	0.0190603259315734	0.00485719836798135		0.0165353028716309	0.0186439624634889	0.0394135267223711	0.0324191143097971	0.0229726625315874	0.0287769784172662	0.0414421881475342	0.0237360550676478	0.019418732604052	0.0278427441808665	0.0487397298426403	0.023522032303591	0.021780165529258	0.0481270554263255	0.0338776339860424	0.0282625591747333
ENSGALP00000033263	synemin	SYNM	0.0106099729543013	0.311915567376683	0.172132632723319	0.216748768472906	0.180058519018681	0.140646976090014	0.169779286926995	0.20216225718555	0.207959164382267	0.192205018686599	0.217348350128433	0.252607561929596	0.329370179948586	0.196162046908316	0.242742013787746	0.170891483907719	0.221361372440509	0.180003272786778	0.213049267643142	0.34880923743084	0.00686059275521405		0.0370874026455681		0.00485413329450027	0.0406297613001524	0.115365599077075	0.0635883388769321	0.00476508148289336				0.130507737244422	0.070944348100268	0.129676457239188	0.206753962784287	0.148681055155875	0.148007814812622	0.294327082838832	0.181241504304486	0.189330660429892	0.208884556468458	0.133291516387016	0.159721213881226	0.128338814470201	0.189714750321838	0.14837843566735
ENSGALP00000033381	Ig lambda chain V-1 region	Gga.57	0.0139580886868986	-0.285651471383594	0.0905961224859576	0.0591133004926108		0.0263713080168776	0.0599221012683511	0.0439483167794673	0.0567161357406182	0.0640683395621997	0.02963841138115	0.0244458930899609	0.00803341902313625	0.0597014925373134	0.0388387222060394	0.0474698566410329	0.0368935620734182	0.0327278677794142	0.0443852640923214	0.0240558094779889	0.0548847420417124	0.0804869460234418	0.0309061688713067	0.0838305636372602	0.0922285325955051	0.0812595226003047	0.0494423996044608	0.073371160242614	0.0810063852091871	0.0680007771517389	0.107732822599952	0.0992118172297856	0.0559318873904667	0.0394135267223711	0.0518705828956753	0.0229726625315874	0.0671462829736211	0.0473625007400391	0.0189888440541182	0.0453103760761214	0.0334112930170398	0.0208884556468458	0.0862474517798338	0.0726005517641934	0.0240635277131627	0.0609797411748763	0.0777220377305165
ENSGALP00000033955	ovoinhibitor precursor ; Seems to have at least five active inhibitory domains; two for trypsin. two for chymotrypsin and one for elastase	SPINK5	2.08672303638047E-07	-0.555604701304037	0.00905961224859576	0.0394088669950739	0.0337609723160027	0.0879043600562588	0.0399480675122341	0.0351586534235739	0.0472634464505152	0.0747463961558996	0.0691562932226833	0.0570404172099087		0.0852878464818763	0.0388387222060394	0.0189879426564132	0.0276701715550636		0.00887705281846427	0.0240558094779889	0.246981339187706	0.221339101564465	0.210161948324886	0.221904433157454	0.257269064608514	0.248857287963433	0.236224798110202	0.176090784582274	0.238254074144668	0.281717505342918	0.317213310988748	0.308658986937111	0.0870051581629482	0.070944348100268	0.0907735200674318	0.0229726625315874	0.0863309352517986	0.0355218755550293	0.0379776881082364	0.0776749304162082	0.0501169395255596	0.111405096783178	0.0784067743453034	0.0871206621170321	0.096254110852651	0.108408428755336	0.120115876492616
ENSGALP00000034001	probable ATP-dependent RNA helicase DDX5	DDX5	0.193925739271386	-0.155219390934658	0.0634172857401703	0.0394088669950739	0.0450146297546703	0.0527426160337553	0.0399480675122341	0.0439483167794673	0.0567161357406182	0.0213561131873999	0.0790357636830666	0.0325945241199478		0.0511727078891258				0.0736377025036819	0.0443852640923214	0.0360837142169834	0.0411635565312843	0.0301826047587907	0.0556311039683521	0.0246560481286059	0.0436871996505024	0.0304723209751143	0.0384551996923584	0.0293484640970456	0.0238254074144668	0.0340003885758694	0.00598515681110845	0.0385823733671388	0.0870051581629482	0.0630616427557938	0.103741165791351	0.038287770885979	0.0719424460431655	0.0769640637025635	0.0237360550676478	0.0388374652081041	0.0612540371979062	0.0696281854894861	0.109769484083425	0.0943807172934514	0.0882329349482634	0.0474286875804594	0.0777220377305165
ENSGALP00000034078	Nucleoside diphosphate kinase ; Major role in the synthesis of nucleoside triphosphates other than ATP. The ATP gamma phosphate is transferred to the NDP beta phosphate via a ping-pong mechanism. using a phosphorylated active-site intermediate (By similarity)	NME2	0.62701461454024	-0.0572980056791387	0.0815365102373618	0.12807881773399	0.0900292595093405	0.14943741209564	0.169779286926995	0.140634613694296	0.198506475092164	0.138814735718099	0.197589409207666	0.146675358539765	0.112467866323907	0.170575692963753	0.155354888824158	0.151903541251305	0.156797638812027	0.106365570283096	0.159786950732357	0.0962232379119557	0.308726673984632	0.311886915840837	0.271974286067499	0.310666206420435	0.305810397553517	0.330116810563738	0.307641597538867	0.298376051653297	0.314495377870962	0.301146298814844	0.275317213310989	0.270076613569972	0.124293083089926	0.0867097587892165	0.136160280101148	0.114863312657937	0.119904076738609	0.106565626665088	0.0569665321623546	0.103566573888278	0.094665330214946	0.090516641136332	0.0940881292143641	0.130680993175548	0.112296462661426	0.0948573751609188	0.14837843566735
ENSGALP00000034087	nucleophosmin ; Acts as a chaperonin for the core histones H3. H2B and H4. Associated with nucleolar ribonucleoprotein structures and bind single-stranded nucleic acids. It may function in the assembly and/or transport of ribosome. May stimulate endonuclease activity on apurinic/apyrimidinic (AP) double-stranded DNA. May inhibit endonuclease activity on AP single-stranded RNA (By similarity)	NPM1	0.791499594619753	0.0315139031235263	0.0996557347345534	0.0295566502463054	0.0562682871933378	0.114275668073136	0.0399480675122341	0.0878966335589347	0.113432271481236	0.0747463961558996	0.0592768227622999	0.0733376792698827	0.0723007712082262	0.0682302771855011	0.0970968055150986	0.0854457419538593	0.0830105146651909	0.0818196694485354	0.0710164225477142	0.0841953331729613	0.137211855104281	0.120730419035163	0.123624675485227	0.103555402140145	0.0970826658900053	0.101574403250381	0.131846398945229	0.122285267071023	0.0953016296578671	0.102001165727608	0.125688293033277	0.115747120101417	0.062146541544963	0.0472962320668453	0.0583544057576347	0.0459453250631748	0.052757793764988	0.0473625007400391	0.0332304770947069	0.0647291086801735	0.0389798418532131	0.0557025483915889	0.0862474517798338	0.0871206621170321	0.0561482313307131	0.0609797411748763	0.0777220377305165
ENSGALP00000034108	pyruvate kinase muscle isozyme ; Plays a key role in glycolysis (By similarity)	PKM2	5.67064425940722E-14	0.706197919995384	0.706649755390469	0.699507389162562	0.37137069547603	0.518635724331927	0.529311894537102	0.65922475169201	0.586066735986388	0.501868659903898	0.513732463939933	0.431877444589309	0.38560411311054	0.426439232409382	0.592290513642101	0.598120193677015	0.525733259546209	0.548191785305187	0.452729693741678	0.517199903776762	0.391053787047201	0.367221691231953	0.352330325132897	0.379703141180532	0.383476530265521	0.26409344845099	0.41201999670384	0.36685580121307	0.328790622319642	0.272003108606956	0.0957625089777352	0.297635451689357	0.217512895407371	0.283777392401072	0.226933800168579	0.245041733670266	0.258992805755396	0.248653128885205	0.185141229527652	0.233024791248625	0.206036306938412	0.20192173791951	0.23522032303591	0.210541600116161	0.20052939760969	0.216816857510671	0.275559951953649
ENSGALP00000034131	Myosin regulatory light chain 2. smooth muscle major isoform ; Myosin regulatory subunit that plays an important role in regulation of both smooth muscle and nonmuscle cell contractile activity. Implicated in cytokinesis. receptor capping. and cell locomotion (By similarity)	MYL9	1.79504191738616E-09	-0.618818461334698	0.289907591955064	0.295566502463054	0.202565833896016	0.316455696202532	0.319584540097873	0.325217544168058	0.302486057283297	0.234917245061399	0.32602252519265	0.301499348109518	0.232969151670951	0.341151385927505	0.242742013787746	0.265831197189784	0.258254934513927	0.302732776959581	0.239680426098535	0.168390666345923	1.16630076838639	1.38839981890437	1.50822104091977	0.931998619261305	0.616474928401534	1.33570340274251	1.66456078668351	1.71199373899433	1.26751167444963	0.641150184573538	0.335168781422073	0.749600396847269	1.03784724380088	1.14299227494876	1.18005576087661	0.367562600505399	0.695443645083933	0.461784382215381	0.74056491811061	1.15865104537511	1.04688718120058	1.05138560089124	1.26234906695939	1.32133004210832	1.23526108927569	0.596246358154346	0.692432699780965
ENSGALP00000034565	lamin-B2 ; Lamins are components of the nuclear lamina. a fibrous layer on the nucleoplasmic side of the inner nuclear membrane. which is thought to provide a framework for the nuclear envelope and may also interact with chromatin	LMNB2	0.173133975541643	-0.159639501642828	0.0543576734915746	0.177339901477833	0.236326806212019	0.210970464135021	0.169779286926995	0.20216225718555	0.21741185367237	0.234917245061399	0.197589409207666	0.171121251629726	0.120501285347044	0.196162046908316	0.203903291581707	0.208867369220545	0.110680686220255	0.163639338897071	0.0710164225477142	0.240558094779889	0.459659714599341	0.382312993611349	0.451230065521078	0.369840721929089	0.330081064026018	0.4266124936516	0.461462396308301	0.47446683623557	0.357381111217002	0.276860306974937		0.253541310698341	0.11807842893543	0.118240580167113	0.136160280101148	0.168466191898308	0.134292565947242	0.124326564442603	0.118680275338239	0.116512395624312	0.111370976723466	0.132293552430024	0.125450838952485	0.10890082764629	0.168444693992139	0.149061589538587	0.14837843566735
ENSGALP00000034742	Uncharacterized protein	PLIN4	1.3981475488647E-14	0.717645466100786	0.0634172857401703	0.0591133004926108	0.168804861580014	0.14943741209564	0.109857185658644	0.0966862969148282	0.132337650061442	0.149492792311799	0.14819205690575	0.0651890482398957	0.06426735218509	0.127931769722815	0.126225847169628	0.0664577992974461	0.0830105146651909	0.0490918016691213	0.0532623169107856	0.0841953331729613	0.0411635565312843	0.0251521706323256	0.0618123377426134	0.00986241925144238	0.00970826658900053	0.0203148806500762	0.0384551996923584	0.0293484640970456	0.0381206518631469	0.0097143967359627	0.0299257840555423	0.0385823733671388	0.0124293083089926	0.0157654106889484	0.0259352914478376	0.038287770885979	0.0143884892086331	0.0177609377775147	0.0094944220270591	0.0388374652081041	0.0167056465085199	0.0208884556468458	0.023522032303591	0.0363002758820967	0.00802117590438758	0.0203265803916254	0.0282625591747333
ENSGALP00000034770	Uncharacterized protein	ENSGALG00000021996	1.4621014709274E-10	-0.646035014032288	0.0271788367457873	0.0689655172413793	0.0562682871933378	0.0791139240506329	0.0599221012683511	0.0351586534235739	0.0945268929010303	0.0320341697810998	0.0889152341434499	0.0488917861799218	0.0723007712082262	0.0511727078891258	0.067967763860569	0.0189879426564132	0.0645637336284818	0.00818196694485354	0.00887705281846427	0.0481116189559779	0.240120746432492	0.166004326173349	0.241068117196192	0.147936288771636	0.145623998835008	0.177755205688167	0.192275998461792	0.190765016630796	0.200133422281521	0.160287546143385	0.293272683744314	0.209447169707325	0.180224970480393	0.20495033895633	0.129676457239188	0.191438854429895	0.0959232613908873	0.0710437511100586	0.10443864229765	0.12298530649233	0.139213720904332	0.167107645174767	0.125450838952485	0.152461158704806	0.208550573514077	0.13551053594417	0.162509715254716
ENSGALP00000034855	Uncharacterized protein	ENSGALG00000022081	7.52942392635808E-09	0.613041398964717	0.144953795977532	0.137931034482759	0.101282916948008	0.105485232067511	0.0798961350244682	0.114265623626615	0.132337650061442	0.117458622530699	0.1185536455246	0.105932203389831	0.104434447300771	0.0767590618336887	0.116516166618118	0.123421627266686	0.119904076738609	0.090001636393389	0.1242787394585	0.132306952128939	0.0343029637760703	0.0352130388852558	0.0741748052911361	0.0443808866314907	0.0679578661230037	0.0406297613001524	0.082403999340768	0.0635883388769321	0.0238254074144668	0.0097143967359627		0.00551176762387698	0.0559318873904667	0.0472962320668453	0.0518705828956753	0.0918906501263496	0.0335731414868106	0.0592031259250488	0.0474721101352955	0.0517832869441388	0.0445483906893863	0.0557025483915889	0.0627254194762427	0.0580804414113547	0.0481270554263255	0.0609797411748763	0.0494594785557832
ENSGALP00000035240	peptidylprolyl isomerase A (cyclophilin A) ; PPIases accelerate the folding of proteins. It catalyzes the cis-trans isomerization of proline imidic peptide bonds in oligopeptides (By similarity)	PPIA	0.00467389708101316	-0.322301281945155	0.0543576734915746	0.118226600985222	0.0675219446320054	0.114275668073136	0.139818236292819	0.0878966335589347	0.0850742036109273	0.128136679124399	0.108674175064217	0.105932203389831	0.032133676092545	0.093816631130064	0.106806486066608	0.104433684610272	0.0737871241468364	0.0818196694485354	0.0798934753661784	0.0962232379119557	0.164654226125137	0.135821721414558	0.160712078130795	0.138073869520193	0.135915732246007	0.162519045200609	0.153820798769434	0.141850909802387	0.138187363003907	0.14571595103944	0.185539861144362	0.170864796340186	0.174010316325896	0.102475169478165	0.0907735200674318	0.0536028792403706	0.052757793764988	0.118406251850098	0.042724899121766	0.0906207521522429	0.0723911348702528	0.104442278234229	0.0940881292143641	0.145201103528387	0.160423518087752	0.115183955552544	0.155444075461033
ENSGALP00000035339	ATP synthase subunit beta. mitochondrial ; Mitochondrial membrane ATP synthase (F(1)F(0) ATP synthase or Complex V) produces ATP from ADP in the presence of a proton gradient across the membrane which is generated by electron transport complexes of the respiratory chain. F-type ATPases consist of two structural domains. F(1) - containing the extramembraneous catalytic core. and F(0) - containing …	ATP5B	0.188146360045307	0.153272165191696	0.181192244971915	0.12807881773399	0.146297546702678	0.131856540084388	0.129831219414761	0.114265623626615	0.141790339351546	0.170848905499199	0.217348350128433	0.105932203389831	0.112467866323907	0.119402985074627	0.116516166618118	0.151903541251305	0.0830105146651909	0.0572737686139748	0.097647581003107	0.120279047389945	0.246981339187706	0.246491272196791	0.259611818518976	0.271216529414665	0.242706664725013	0.279329608938547	0.285667197714662	0.244570534142047	0.238254074144668	0.174859141247329	0.0538664112999761	0.192911866835694	0.0559318873904667	0.070944348100268	0.0453867600337159	0.0995482043035455	0.0815347721822542	0.0769640637025635	0.0617137431758842	0.0647291086801735	0.0556854883617329	0.0487397298426403	0.0470440646071821	0.0653404965877741	0.0481270554263255	0.0813063215665018	0.0777220377305165
ENSGALP00000035370	Uncharacterized protein	HDGF	3.56274494822621E-09	-0.602816962351465		0.00985221674876847	0.0225073148773351		0.019974033756117	0.0263689900676804	0.0189053785802061	0.0106780565936999	0.0197589409207666	0.0162972620599739	0.00803341902313625	0.0255863539445629		0.00949397132820659	0.00922339051835455				0.137211855104281	0.0955782484028372	0.0988997403881815	0.118349031017309	0.131061598951507	0.147282884713052	0.104378399164973	0.0978282136568186	0.104831792623654	0.140858752671459	0.107732822599952	0.0881882819820316	0.0932198123174445	0.0630616427557938	0.0583544057576347	0.0153151083543916	0.0431654676258993	0.0414421881475342	0.0379776881082364	0.0388374652081041	0.0612540371979062	0.0626653669405375	0.0627254194762427	0.043560331058516	0.096254110852651	0.0745307947692933	0.0635907581431499
ENSGALP00000035584	40S ribosomal protein S3	RPS3	0.00292659890502004	0.338058233506918	0.0452980612429788	0.147783251231527	0.112536574386676	0.184599156118143	0.109857185658644	0.167003603761976	0.21741185367237	0.298985584623599	0.158071527366133	0.138526727509778	0.112467866323907	0.213219616204691	0.145645208272648	0.132915598594892	0.0830105146651909	0.188185239731631	0.195295162006214	0.10825114265095	0.116630076838639	0.155943457920419	0.148349610582272	0.177523546525963	0.213581864958012	0.121889283900457	0.120859199033126	0.117393856388182	0.138187363003907	0.14571595103944	0.0837921953555183	0.137794190596924	0.0745758498539556	0.0867097587892165	0.0972573429293912	0.0842330959491538	0.11031175059952	0.100645314072583	0.0712081652029433	0.0517832869441388	0.0668225860340795	0.090516641136332	0.0784067743453034	0.0726005517641934	0.0882329349482634	0.0745307947692933	0.10598459690525
ENSGALP00000035591	Uncharacterized protein	ENSGALG00000022703	2.90161453390775E-09	0.613088660766784	0.0634172857401703	0.108374384236453	0.112536574386676	0.0966947960618847	0.139818236292819	0.0966862969148282	0.0945268929010303	0.0854244527495996	0.0987947046038332	0.0896349413298566	0.12853470437018	0.110874200426439	0.126225847169628	0.0664577992974461	0.129127467256964	0.0654557355588283	0.106524633821571	0.120279047389945	0.0891877058177827	0.0653956436440465	0.111262207936704	0.0936929828887026	0.0776661327120043	0.0609446419502285	0.0659231994726144	0.0391312854627274	0.0857714666920804	0.0582863804157762	0.125688293033277	0.0881882819820316	0.0186439624634889	0.0315308213778969	0.0324191143097971	0.0612604334175664	0.0431654676258993	0.0473625007400391	0.0379776881082364	0.0388374652081041	0.0334112930170398	0.0348140927447431	0.0392033871726517	0.0363002758820967	0.0401058795219379	0.0406531607832509	0.02119691938105
ENSGALP00000035593	Hemoglobin subunit beta ; Involved in oxygen transport from the lung to the various peripheral tissues. The beta chain is a component of adult hemoglobin A and D	HBE1	2.90161453390775E-09	0.613088660766784	0.217430693966298	0.226600985221675	0.247580463650686	0.184599156118143	0.329571556975931	0.219741583897337	0.170148407221855	0.234917245061399	0.187709938747283	0.1874185136897	0.19280205655527	0.162046908315565	0.233032333236237	0.218361340548752	0.258254934513927	0.196367206676485	0.213049267643142	0.228530190040895	0.226399560922064	0.186126062679209	0.222524415873408	0.202179594654569	0.17474879860201	0.177755205688167	0.170301598637587	0.0831539816082958	0.181073096349948	0.140858752671459	0.26933205649988	0.198423634459571	0.0559318873904667	0.0630616427557938	0.0713220514815535	0.130178421012329	0.0719424460431655	0.0828843762950684	0.0759553762164728	0.0517832869441388	0.0612540371979062	0.0835538225873834	0.0862474517798338	0.0653404965877741	0.0721905831394882	0.101632901958127	0.0635907581431499
ENSGALP00000035658	paraspeckle component 1 ; Together with NONO. required for the formation of nuclear paraspeckles. Acts as a coactivator during transcriptional activation. Binds to RNA (By similarity)	PSPC1	1.25251619159551E-07	-0.556415800435701	0.0181192244971915			0.0351617440225035		0.00878966335589347	0.0189053785802061	0.0106780565936999	0.0395178818415333	0.0325945241199478		0.0255863539445629	0.0291290416545296			0.00818196694485354		0.0240558094779889	0.0754665203073546	0.0804869460234418	0.0679935715168748	0.0641057251343755	0.072811999417504	0.0761808024377857	0.0769103993847168	0.0782625709254549	0.0762413037262937	0.0825723722556829	0.101747665788844	0.0992118172297856	0.062146541544963	0.0394135267223711	0.0453867600337159	0.0306302167087832	0.0383693045563549	0.0414421881475342	0.0332304770947069	0.0388374652081041	0.0445483906893863	0.0348140927447431	0.023522032303591	0.0580804414113547	0.0641694072351007	0.0338776339860424	0.0494594785557832
ENSGALP00000035815	adenine nucleotide translocator 3	SLC25A6	2.67194004309746E-13	0.737254977435797	0.135894183728936	0.216748768472906	0.078775602070673	0.0966947960618847	0.109857185658644	0.0878966335589347	0.0850742036109273	0.0747463961558996	0.1185536455246	0.114080834419817	0.160668380462725	0.119402985074627	0.067967763860569	0.199373397892338	0.166021029330382	0.229095074455899	0.204172214824678	0.0601395236949723				0.0345184673800483	0.0485413329450027				0.00953016296578671	0.00485719836798135	0.0299257840555423	0.0165353028716309	0.0372879249269778	0.0394135267223711	0.0324191143097971	0.0306302167087832	0.0335731414868106	0.0236812503700195	0.0759553762164728	0.0323645543400867	0.0556854883617329	0.0487397298426403	0.0392033871726517	0.0290402207056774	0.0240635277131627	0.0609797411748763	0.0282625591747333
ENSGALP00000035934	cathepsin B precursor ; Thiol protease which is believed to participate in intracellular degradation and turnover of proteins. Has also been implicated in tumor invasion and metastasis	CTSB	0.0405438567788417	-0.236354273426447	0.0996557347345534	0.108374384236453	0.202565833896016	0.167018284106892	0.149805253170878	0.149424277050189	0.160695717931752	0.192205018686599	0.197589409207666	0.114080834419817	0.0723007712082262	0.14498933901919	0.165064569375668	0.161397512579512	0.147574248293673	0.106365570283096	0.097647581003107	0.0962232379119557	0.315587266739846	0.231399969817395	0.234886883421931	0.221904433157454	0.203873598369011	0.248857287963433	0.241718398066253	0.278810408921933	0.243019155627561	0.233145521663105	0.305242997366531	0.275588381193849	0.130507737244422	0.157654106889484	0.149127925825066	0.114863312657937	0.100719424460432	0.0828843762950684	0.0664609541894137	0.12298530649233	0.122508074395812	0.125330733881075	0.148972871256077	0.145201103528387	0.144381166278976	0.101632901958127	0.134247156079983
ENSGALP00000035996	superoxide dismutase ; Destroys radicals which are normally produced within the cells and which are toxic to biological systems (By similarity)	SOD1	0.000225101279329089	-0.412545640889798	0.126834571480341	0.0591133004926108	0.0675219446320054	0.0351617440225035	0.0798961350244682	0.0878966335589347	0.0661688250307212	0.0747463961558996	0.0790357636830666	0.0651890482398957	0.032133676092545	0.0767590618336887	0.0776774444120788	0.0854457419538593	0.1014572957019	0.0409098347242677	0.0443852640923214	0.0721674284339668	0.267563117453348	0.221339101564465	0.222524415873408	0.20711080428029	0.18931119848551	0.187912646013205	0.192275998461792	0.205439248679319	0.214428666730201	0.242859918399067	0.275317213310989	0.225982472578956	0.0683611956994593	0.0788270534447422	0.0648382286195941	0.107205758480741	0.0479616306954436	0.0888046888875733	0.0522193211488251	0.0841478412842255	0.094665330214946	0.0974794596852806	0.0627254194762427	0.0580804414113547	0.112296462661426	0.0880818483637103	0.113050236698933
ENSGALP00000036172	sodium/potassium-transporting ATPase subunit alpha-1 precursor ; This is the catalytic component of the active enzyme. which catalyzes the hydrolysis of ATP coupled with the exchange of sodium and potassium ions across the plasma membrane. This action creates the electrochemical gradient of sodium and potassium ions. providing the energy for active transport of various nutrients	ATP1A1	0.0000119430048942344	0.55871474131453	0.181192244971915	0.177339901477833	0.191312176457349	0.105485232067511	0.179766303805053	0.105475960270722	0.113432271481236	0.106780565936999	0.14819205690575	0.195567144719687	0.441838046272494	0.0426439232409382	0.310709777648315	0.341782967815437	0.258254934513927	0.548191785305187	0.479360852197071	0.312725523213856													0.0807905040084519	0.0867097587892165	0.0583544057576347	0.168466191898308	0.0383693045563549	0.0177609377775147	0.128174697365298	0.0906207521522429	0.094665330214946	0.0835538225873834	0.0470440646071821	0.0508203862349354	0.0721905831394882	0.155837116335795	0.0706563979368332
ENSGALP00000036300	collagen alpha-1(XII) chain precursor ; Type XII collagen interacts with type I collagen- containing fibrils. the COL1 domain could be associated with the surface of the fibrils. and the COL2 and NC3 domains may be localized in the perifibrillar matrix	COL12A1	0.398726993505912	-0.0988390597965142	0.108715346983149	0.0689655172413793	0.0450146297546703	0.0263713080168776	0.0599221012683511	0.0527379801353608	0.0567161357406182	0.0427122263747998	0.0592768227622999	0.0570404172099087	0.0723007712082262	0.0511727078891258	0.116516166618118	0.0664577992974461	0.0553403431101273	0.0818196694485354	0.0887705281846427	0.10825114265095	0.0137211855104281	0.0553347753911163	0.0618123377426134	0.0443808866314907	0.0291247997670016	0.0558659217877095	0.0769103993847168	0.068479749559773	0.0381206518631469	0.014571595103944	0.00598515681110845	0.0275588381193849	0.0807905040084519	0.0630616427557938	0.0713220514815535	0.0995482043035455	0.0911270983213429	0.112485939257593	0.223118917635889	0.0970936630202602	0.0890967813787727	0.104442278234229	0.0705660969107731	0.0871206621170321	0.0320847036175503	0.121959482349753	0.0353281989684166
ENSGALP00000036301	T-complex protein 1 subunit epsilon	CCT5	0.0416377320377695	-0.248843880321369	0.0543576734915746	0.0492610837438424	0.0112536574386676	0.070323488045007	0.0599221012683511	0.0791069702030412	0.0661688250307212	0.0213561131873999	0.0395178818415333	0.0651890482398957	0.06426735218509	0.0426439232409382	0.0485484027575493	0.142409569923099	0.0830105146651909	0.0572737686139748	0.0621393697292499	0.0360837142169834		0.0150913023793953	0.00618123377426134	0.0197248385028848	0.0145623998835008	0.00507872016251905	0.0329615997363072	0.0146742320485228					0.111863774780933	0.070944348100268	0.11022498865331	0.107205758480741	0.119904076738609	0.136167189627612	0.0996914312841206	0.0712020195481908	0.105802427887293	0.104442278234229	0.101928806648894	0.130680993175548	0.0802117590438758	0.0948573751609188	0.0918533173178831
ENSGALP00000036304	T-complex protein 1 subunit eta	CCT7	0.000119003877470798	-0.469933746150787	0.0181192244971915	0.00985221674876847	0.0112536574386676	0.0263713080168776	0.00998701687805852	0.0263689900676804	0.0567161357406182	0.0533902829684997	0.02963841138115	0.0162972620599739	0.00803341902313625	0.0341151385927505	0.0194193611030197	0.0189879426564132	0.00922339051835455	0.00818196694485354	0.0266311584553928			0.00503043412646511		0.00986241925144238	0.0145623998835008	0.00507872016251905							0.0559318873904667	0.0945924641336907	0.0583544057576347	0.0918906501263496	0.0863309352517986	0.106565626665088	0.0474721101352955	0.0582561978121561	0.0612540371979062	0.0487397298426403	0.0705660969107731	0.0871206621170321	0.0401058795219379	0.0474286875804594	0.0494594785557832
ENSGALP00000036329	glyceraldehyde-3-phosphate dehydrogenase ; Has both glyceraldehyde-3-phosphate dehydrogenase and nitrosylase activities. thereby playing a role in glycolysis and nuclear functions. respectively. Glyceraldehyde-3-phosphate dehydrogenase is a key enzyme in glycolysis that catalyzes the first step of the pathway by converting D-glyceraldehyde 3- phosphate (G3P) into 3-phospho-D-glyceroyl phosphate. …	GAPDH	0.0346733476766088	0.243516524136339	0.969378510599746	1.13300492610837	0.528921899617376	1.38009845288326	1.17846799161091	1.6172980574844	1.49352490783628	1.16390816871329	1.34360798261213	1.17340286831812	0.241002570694087	1.47547974413646	1.02922613846004	1.09180670274376	1.26360450101457	0.630011454753723	0.79005770084332	0.433004570603801	0.562568605927552	1.43870416016902	0.531586104586475	1.18349031017309	1.25236638998107	0.771965464702895	0.626270394989837	0.909802387008413	1.52006099304298	1.02972605401205	0.586545367488628	0.859835749324808	0.78926107762103	1.11934415891534	0.803994034882967	0.490083467340531	0.882494004796163	0.799242199988159	0.484215523380014	0.906207521522429	0.924379106804767	0.647542125052221	0.846793162929277	0.675185131406999	0.489291730167643	0.352327393454841	0.826679855860948
ENSGALP00000036341	Brain acid soluble protein 1 homolog ; May play a specific role in the development of tissues	BASP1	0.0000151494054183233	-0.477257877444816	0.0181192244971915	0.0295566502463054	0.0450146297546703	0.0439521800281294	0.0299610506341756	0.0351586534235739	0.0567161357406182	0.0320341697810998	0.02963841138115	0.0244458930899609	0.0241002570694087	0.0170575692963753	0.0582580833090591	0.0379758853128264	0.0184467810367091		0.00887705281846427	0.0240558094779889	0.123490669593853	0.0804869460234418	0.129805909259488	0.0986241925144238	0.0776661327120043	0.111731843575419	0.115365599077075	0.0782625709254549	0.0714762222434004	0.0874295706236643	0.119703136222169	0.0992118172297856	0.0186439624634889	0.0236481160334227	0.0324191143097971	0.038287770885979	0.052757793764988	0.0296015629625244	0.0522193211488251	0.0323645543400867	0.0668225860340795	0.0835538225873834	0.0392033871726517	0.043560331058516	0.0882329349482634	0.0745307947692933	0.0141312795873666
ENSGALP00000036391	peptidyl-prolyl cis-trans isomerase FKBP3	FKBP3	2.39691920446231E-12	-0.68184626758175	0.0271788367457873	0.0295566502463054	0.0562682871933378	0.00879043600562588	0.0399480675122341	0.0263689900676804	0.0472634464505152	0.0213561131873999	0.0493973523019166	0.0488917861799218	0.0160668380462725	0.0511727078891258	0.0485484027575493	0.0284819139846198	0.0461169525917727	0.0163639338897071	0.0177541056369285	0.0360837142169834	0.137211855104281	0.0804869460234418	0.111262207936704	0.0838305636372602	0.072811999417504	0.0914169629253428	0.0659231994726144	0.073371160242614	0.0857714666920804	0.0874295706236643	0.161599233899928	0.154329493468555	0.0932198123174445	0.0945924641336907	0.0518705828956753	0.0536028792403706	0.0671462829736211	0.0769640637025635	0.0237360550676478	0.0906207521522429	0.0723911348702528	0.090516641136332	0.133291516387016	0.0871206621170321	0.112296462661426	0.0745307947692933	0.0777220377305165
ENSGALP00000036423	tubulin beta-2 chain ; Tubulin is the major constituent of microtubules. It binds two moles of GTP. one at an exchangeable site on the beta chain and one at a non-exchangeable site on the alpha chain (By similarity)	TUBB2B	NA	NA																															0.192654278789385	0.173419517578433	0.181547040134864	0.229726625315874	0.206235011990408	0.248653128885205	0.189888440541182	0.168295682568451	0.150350818576679	0.20192173791951	0.196016935863259	0.21780165529258	0.216571749418465	0.318449759468799	0.197837914223133
ENSGALP00000036720	dynein. cytoplasmic 1. heavy chain 1	DYNC1H1	0.395507048945441	0.119262367646797	0.190251857220511	0.0591133004926108			0.019974033756117	0.0175793267117869			0.0197589409207666		0.361503856041131	0.00852878464818763	0.0291290416545296	0.113927655938479	0.119904076738609	0.368188512518409	0.257434531735464	0.0601395236949723		0.00503043412646511		0.00493120962572119	0.00970826658900053		0.0109871999121024		0.00953016296578671				0.142937045553415	0.0867097587892165	0.123192634377229	0.313959721265028	0.0431654676258993		0.42724899121766	0.142404039096382	0.122508074395812	0.125330733881075	0.101928806648894	0.0508203862349354	0.0481270554263255	0.216816857510671	0.0353281989684166
ENSGALP00000036736	programmed cell death 6-interacting protein	PDCD6IP	0.00049932525852845	-0.420038187025582	0.036238448994383	0.00985221674876847	0.0337609723160027	0.0439521800281294	0.019974033756117	0.0175793267117869	0.00945268929010303	0.0320341697810998	0.00987947046038332	0.0325945241199478	0.0401670951156812	0.0255863539445629	0.00970968055150986	0.0474698566410329	0.0645637336284818	0.0490918016691213	0.0443852640923214	0.0240558094779889	0.00686059275521405		0.00618123377426134	0.00986241925144238	0.00970826658900053	0.0101574403250381	0.0164807998681536	0.0244570534142047					0.0683611956994593	0.0788270534447422	0.0713220514815535	0.114863312657937	0.0815347721822542	0.0828843762950684	0.0854497982435319	0.0906207521522429	0.0779596837064261	0.0626653669405375	0.0627254194762427	0.0508203862349354	0.0641694072351007	0.0813063215665018	0.0847876775241998
ENSGALP00000036753	peroxisomal multifunctional enzyme type 2	HSD17B4	0.00294247442520169	0.344835786917653	0.0452980612429788	0.0886699507389163	0.0675219446320054	0.0879043600562588	0.0699091181464097	0.0527379801353608	0.0661688250307212	0.0961025093432995	0.0691562932226833	0.0651890482398957	0.0482005141388175	0.0682302771855011	0.067967763860569	0.0759517706256527	0.0553403431101273	0.090001636393389	0.0621393697292499	0.0841953331729613		0.0653956436440465	0.00618123377426134	0.0591745155086543	0.0533954662395029	0.0355510411376333	0.0109871999121024	0.0538055175112502	0.0190603259315734	0.0242859918399067			0.0435025790814741	0.0551789374113196	0.0453867600337159	0.0689179875947622	0.052757793764988	0.0651234385175537	0.0664609541894137	0.0776749304162082	0.0668225860340795	0.0626653669405375	0.0313627097381214	0.0290402207056774	0.0401058795219379	0.0474286875804594	0.0565251183494665
ENSGALP00000036828	neo-calmodulin	CALM1	0.000274662398907597	0.410083123486164	0.135894183728936	0.118226600985222	0.135043889264011	0.140646976090014	0.139818236292819	0.167003603761976	0.132337650061442	0.128136679124399	0.128433115984983	0.154823989569752	0.0401670951156812	0.127931769722815	0.126225847169628	0.113927655938479	0.184467810367091	0.106365570283096	0.0532623169107856	0.120279047389945	0.130351262349067	0.110669550782233	0.148349610582272	0.118349031017309	0.0970826658900053	0.172676485525648	0.170301598637587	0.136959499119546	0.100066711140761	0.116572760831552		0.0661412114865237	0.0559318873904667	0.0394135267223711	0.0648382286195941	0.038287770885979	0.0383693045563549	0.0473625007400391	0.0522193211488251	0.0517832869441388	0.0612540371979062	0.0557025483915889	0.0705660969107731	0.0653404965877741	0.0882329349482634	0.0542042143776679	0.0777220377305165
ENSGALP00000036834	microsomal triglyceride transfer protein large subunit precursor	MTTP	0.0000304583905854495	0.366211458795332	0.135894183728936	0.0788177339901478	0.0900292595093405	0.0351617440225035	0.0898831519025267	0.0439483167794673	0.0567161357406182	0.0961025093432995	0.0691562932226833	0.0488917861799218	0.184768637532134	0.0426439232409382	0.106806486066608	0.142409569923099	0.156797638812027	0.188185239731631	0.168664003550821	0.132306952128939		0.00503043412646511			0.00485413329450027	0.00507872016251905													0.00474721101352955			0.0139256370978972	0.00784067743453034
ENSGALP00000036959	Annexin A5 ; Collagen-binding protein	ANXA5	0.0126843551568817	0.30006156420501	0.0815365102373618	0.0689655172413793	0.0675219446320054	0.105485232067511	0.0499350843902926	0.0791069702030412	0.0945268929010303	0.106780565936999	0.0790357636830666	0.0814863102998696	0.200835475578406	0.110874200426439	0.0485484027575493	0.132915598594892	0.0461169525917727	0.155457371952217	0.106524633821571	0.0962232379119557		0.0201217365058605	0.0741748052911361	0.0443808866314907	0.0485413329450027	0.0457084814626714	0.0714167994286656	0.0635883388769321	0.0190603259315734				0.062146541544963	0.0630616427557938	0.0648382286195941	0.076575541771958	0.0671462829736211	0.0828843762950684	0.0664609541894137	0.0453103760761214	0.0556854883617329	0.0696281854894861	0.0862474517798338	0.0580804414113547	0.0401058795219379	0.0745307947692933	0.0635907581431499
[truncated: 62 more rows]
[truncated: 30 more columns]
