# Supplementary material for: Detoxification, Hydrogen Sulphide Metabolism and Wound Healing Are the Main Functions That Differentiate Caecum Protein Expression from Ileum of Week-Old Chicken
Source: Animals (Basel). 2021 Nov 4;11(11):3155. doi: 10.3390/ani11113155 (PMC8614574; doi:10.3390/ani11113155)
Supplement: Supplementary file 1 [file animals-11-03155-s001.zip › Supplementary file1.xlsx]

## Sheet: List1
	Forw.	Rev.
ADH1C	TGGAAAGGGTCCGTCTTTGG	TACGAGGACGCTGCGAATAC
AHNAK	TCCAGAGGGGTGTTCTCCAT	AACGTCCCAAACTTGGCCTT
AKT1	TGGCTCCACAAACGAGGAGA	CGGTCGTTCCTTGTAGCCAA
ALDH1A1	TGATGAGTTTGTTCGCCGGA	ACCCTTGTTTCCCCATGGAC
BAAT	GACCTCCCCAAAGGCCTAAC	CAGGGCCTCGCACCTTG
CBS	TGGAAAAGTTCAGCCTTCAGAT	TGAGAGAGTCTCCCCAAGTTGT
CTNNA1	CGATGTCCGAAGCAGAACGA	GCTGTGCCATGATAGCCCTT
FABP6	CAGCAGAAGGAGAAGAAACCAC	CTGCACAACTGGCTTATGTAGC
FN1	CTCCTCGCCAATGGAATAGA	GATCACCGCAGaCAAAAGGT
KEAP1	GTGGAGAGGTATGAGCCGGA	CACGGCGTACAGCAGTATGTT
MPST	AGCCCCGAGATGGAATTGAG	ACTCCGTGAGGAAACTGGTG
NFE2L2/nrf2	ACCCAGCTCACCTGGTATAGT	TGGTTTCAGGGCTCGTGATT
PRDX6	CAAACGCAACGTGAAGATGAT	CAGGTTGATCTCCATTGTAGGC
SELENBP1	CCCAGATCTTGTCAAGGAGGG	ACGAATCTCATGAGCCAGCG
SI	CAGCTTGGGATCAGTTGTCA	GCATCCAACGAAGACACAAC
TST	GGGTCCAAGAAGTTCCAGGTG	CTCATGGCCGCTTTCTGTTAG
TXN	GTGCATGCCAACATTCCAGT	CTCCATGGCGGGAGATTAGAC
VIL1	AAGAGGTAGCAATTCGCCCC	CCTTGTTGGCATTCTTGCCC
TBP1	GTTCCCTGTGTCGCTTGC	TAGCCCGATGATGCCGTAT
ADA	TATCAACACCGATGACCCCC	GCTGGACTGAGCTGCATTGA
HMBS	GGCTGGGAGAATCGCATAGG	TCCTGCAGGGCAGATACCAT
